# Supplementary material for: Tetra­aqua­bis(nicotinamide-κN 1)nickel(II) bis­(2-fluoro­benzoate)
Source: Acta Crystallogr Sect E Struct Rep Online. 2009 Oct 10;65(Pt 11):m1330–1. doi: 10.1107/S1600536809040392 (PMC2970982; doi:10.1107/S1600536809040392)
Supplement: Supplementary file 1 [file e-65-m1330-sup1.cif]

##############################################################################
###                                                                        ###
###        Electronic paper (Acta Crystallographica Section E)             ###
###                                                                        ###
##############################################################################
#                                                                            #
# This CIF contains the data in a paper accepted for publication in Acta     #
# Crystallographica Section E. It conforms to the requirements of Notes      #
# for Authors for Section E, and has been peer reviewed under the auspices   #
# of the IUCr Commission on Journals.                                        #
#                                                                            #
# Full details of the Crystallographic Information File format               #
# are given in the paper "The Crystallographic Information File (CIF):       #
# a New Standard Archive File for Crystallography" by S. R. Hall, F. H.      #
# Allen and I. D. Brown [Acta Cryst. (1991), A47, 655-685].                  #
#                                                                            #
# The current version of the core CIF dictionary is obtainable from          #
# ftp://ftp.iucr.org/pub/cif_core.dic. The current version number is 2.4.    #
#                                                                            #
# Software is freely available for graphical display of the structure(s) in  #
# this CIF.  For information consult the CIF home page http://www.iucr.org/  #
# cif/home.html                                                              #
#                                                                            #
# This file may be used for bona fide research purposes within the           #
# scientific community so long as proper attribution is given to the journal # 
# article from which it was obtained.                                        #
#                                                                            #
##############################################################################
                                             
data_I
_audit_creation_method     SHELXL-97
_chemical_name_systematic
;
Tetraaquabis(nicotinamide-\k<i>N</i>^1^)nickel(II) bis(2-fluorobenzoate)
;
_chemical_name_common     ?
_chemical_formula_moiety     'C12 H20 N4 Ni O6 2+, 2(C7 H4 F O2 -)'
_chemical_formula_sum     'C26 H28 F2 N4 Ni O10'
_chemical_formula_iupac     '[Ni (C6 H6 N2 O)2(H2 O)4] (C7 H4 F O2)2'
_chemical_formula_weight     653.23
_chemical_melting_point     ?
_symmetry_cell_setting     triclinic
_symmetry_space_group_name_H-M     'P -1'
_symmetry_space_group_name_Hall     '-P 1'
loop_
    _symmetry_equiv_pos_as_xyz
    'x, y, z'
    '-x, -y, -z'
_cell_length_a     7.25290(10)
_cell_length_b     7.33150(10)
_cell_length_c     14.3831(3)
_cell_angle_alpha     82.115(2)
_cell_angle_beta     77.332(2)
_cell_angle_gamma     63.6640(10)
_cell_volume     668.05(2)
_cell_formula_units_Z     1
_cell_measurement_reflns_used     9281
_cell_measurement_theta_min     2.91
_cell_measurement_theta_max     28.47
_cell_measurement_temperature     100(2)
_exptl_crystal_description     block
_exptl_crystal_colour     blue
_exptl_crystal_size_max     0.33
_exptl_crystal_size_mid     0.28
_exptl_crystal_size_min     0.18
_exptl_crystal_density_diffrn     1.624
_exptl_crystal_density_meas     ?
_exptl_crystal_density_method     'not measured'
_exptl_crystal_F_000     338
_exptl_absorpt_coefficient_mu     0.807
_exptl_absorpt_correction_type     multi-scan
_exptl_absorpt_process_details     '(SADABS; Bruker, 2005)'
_exptl_absorpt_correction_T_min     0.768
_exptl_absorpt_correction_T_max     0.868
_exptl_special_details
;
;
_diffrn_ambient_temperature     100(2)
_diffrn_radiation_type     MoK\a
_diffrn_radiation_wavelength     0.71073
_diffrn_radiation_source     'fine-focus sealed tube'
_diffrn_radiation_monochromator     graphite
_diffrn_measurement_device_type     'Bruker Kappa APEXII CCD area-detector'
_diffrn_measurement_method     '\f and \w'
_diffrn_detector_area_resol_mean     ?
_diffrn_reflns_number     12196
_diffrn_reflns_av_R_equivalents     0.0202
_diffrn_reflns_av_sigmaI/netI     0.0163
_diffrn_reflns_theta_min     1.45
_diffrn_reflns_theta_max     28.47
_diffrn_reflns_theta_full     28.47
_diffrn_measured_fraction_theta_max     0.984
_diffrn_measured_fraction_theta_full     0.984
_diffrn_reflns_limit_h_min     -9
_diffrn_reflns_limit_h_max     9
_diffrn_reflns_limit_k_min     -9
_diffrn_reflns_limit_k_max     9
_diffrn_reflns_limit_l_min     -19
_diffrn_reflns_limit_l_max     18
_diffrn_standards_number     0
_diffrn_standards_interval_count     ?
_diffrn_standards_interval_time     ?
_diffrn_standards_decay_%     ?
_refine_special_details
;
Refinement of <i>F</i>^2^ against ALL reflections. The weighted <i>R</i>-factor
<i>wR</i> and goodness of fit <i>S</i> are based on <i>F</i>^2^, conventional
<i>R</i>-factors <i>R</i> are based on <i>F</i>, with <i>F</i> set to zero for
negative <i>F</i>^2^. The threshold expression of <i>F</i>^2^ >
\s(<i>F</i>^2^) is used only for calculating <i>R</i>-factors(gt) <i>etc</i>.
and is not relevant to the choice of reflections for refinement.
<i>R</i>-factors based on <i>F</i>^2^ are statistically about twice as large
as those based on <i>F</i>, and <i>R</i>- factors based on ALL data will be
even larger.
;
_reflns_number_total     3339
_reflns_number_gt     3241
_reflns_threshold_expression     I>2\s(I)
_refine_ls_structure_factor_coef     Fsqd
_refine_ls_matrix_type     full
_refine_ls_R_factor_all     0.0268
_refine_ls_R_factor_gt     0.0262
_refine_ls_wR_factor_gt     0.0701
_refine_ls_wR_factor_ref     0.0705
_refine_ls_goodness_of_fit_ref     1.041
_refine_ls_restrained_S_all     1.125
_refine_ls_number_reflns     3339
_refine_ls_number_parameters     221
_refine_ls_number_restraints     7
_refine_ls_hydrogen_treatment     mixed
_refine_ls_weighting_scheme     calc
_refine_ls_weighting_details
         'calc w=1/[\s^2^(Fo^2^)+(0.0351P)^2^+0.4742P] where P=(Fo^2^+2Fc^2^)/3'
_atom_sites_solution_hydrogens     geom
_atom_sites_solution_primary     direct
_atom_sites_solution_secondary     difmap
_refine_ls_shift/su_max     0.000
_refine_ls_shift/su_mean     0.000
_refine_diff_density_max     0.550
_refine_diff_density_min     -0.697
_refine_ls_extinction_method     none
_refine_ls_extinction_coef     ?
loop_
    _atom_type_symbol
    _atom_type_description
    _atom_type_scat_dispersion_real
    _atom_type_scat_dispersion_imag
    _atom_type_scat_source
    'C' 'C' 0.0033 0.0016
                         'International Tables Vol C Tables 4.2.6.8 and 6.1.1.4'
    'H' 'H' 0.0000 0.0000
                         'International Tables Vol C Tables 4.2.6.8 and 6.1.1.4'
    'F' 'F' 0.0171 0.0103
                         'International Tables Vol C Tables 4.2.6.8 and 6.1.1.4'
    'N' 'N' 0.0061 0.0033
                         'International Tables Vol C Tables 4.2.6.8 and 6.1.1.4'
    'Ni' 'Ni' 0.3393 1.1124
                         'International Tables Vol C Tables 4.2.6.8 and 6.1.1.4'
    'O' 'O' 0.0106 0.0060
                         'International Tables Vol C Tables 4.2.6.8 and 6.1.1.4'
_computing_data_collection     'APEX2 (Bruker, 2007)'
_computing_cell_refinement     'SAINT (Bruker, 2007)'
_computing_data_reduction     'SAINT (Bruker, 2007)'
_computing_structure_solution     'SHELXS97 (Sheldrick, 2008)'
_computing_structure_refinement     'SHELXL97 (Sheldrick, 2008)'
_computing_molecular_graphics     'ORTEP-3 for Windows (Farrugia, 1997)'
_computing_publication_material
                                'WinGX (Farrugia, 1999) and PLATON (Spek, 2009)'
loop_
    _atom_site_type_symbol
    _atom_site_label
    _atom_site_fract_x
    _atom_site_fract_y
    _atom_site_fract_z
    _atom_site_U_iso_or_equiv
    _atom_site_adp_type
    _atom_site_calc_flag
    _atom_site_refinement_flags
    _atom_site_occupancy
    _atom_site_disorder_assembly
    _atom_site_disorder_group
    Ni Ni1 0.5000 0.5000 0.5000 0.00977(8) Uani d S 1 . .
    F F1 0.68826(15) 0.96457(16) 0.86081(7) 0.0165(2) Uani d P 0.85 . .
    F F1' 0.3316(12) 0.9351(12) 0.6229(2) 0.0341(16) Uani d PD 0.15 . .
    O O1 0.27958(17) 0.42766(17) 0.97115(7) 0.0185(2) Uani d . 1 . .
    O O2 0.90572(16) 0.80284(16) 0.68605(7) 0.0151(2) Uani d . 1 . .
    O O3 0.70091(16) 0.95073(15) 0.57688(7) 0.0139(2) Uani d . 1 . .
    O O4 0.36327(16) 0.29566(15) 0.53691(7) 0.01338(19) Uani d D 1 . .
    H H4A 0.317(4) 0.256(4) 0.4950(15) 0.040(6) Uiso d D 1 . .
    H H4B 0.457(3) 0.184(3) 0.5609(16) 0.035(6) Uiso d D 1 . .
    O O5 0.21175(16) 0.74407(16) 0.53176(7) 0.0165(2) Uani d D 1 . .
    H H5A 0.109(3) 0.771(4) 0.5817(14) 0.038(6) Uiso d D 1 . .
    H H5B 0.205(4) 0.863(3) 0.5056(15) 0.032(6) Uiso d D 1 . .
    N N1 0.54874(18) 0.45933(17) 0.64030(8) 0.0115(2) Uani d . 1 . .
    N N2 0.04456(19) 0.57587(19) 0.87183(8) 0.0159(2) Uani d . 1 . .
    H H2A -0.0596 0.5881 0.9169 0.019 Uiso calc R 1 . .
    H H2B 0.0239 0.6181 0.8146 0.019 Uiso calc R 1 . .
    C C1 0.3928(2) 0.4781(2) 0.71424(9) 0.0119(2) Uani d . 1 . .
    H H1 0.2651 0.4963 0.7017 0.014 Uiso calc R 1 . .
    C C2 0.4136(2) 0.4717(2) 0.80876(9) 0.0120(2) Uani d . 1 . .
    C C3 0.6051(2) 0.4424(2) 0.82775(10) 0.0138(3) Uani d . 1 . .
    H H3 0.6241 0.4368 0.8901 0.017 Uiso calc R 1 . .
    C C4 0.7670(2) 0.4217(2) 0.75166(10) 0.0141(3) Uani d . 1 . .
    H H4 0.8966 0.4022 0.7623 0.017 Uiso calc R 1 . .
    C C5 0.7335(2) 0.4306(2) 0.65972(10) 0.0132(3) Uani d . 1 . .
    H H5 0.8432 0.4160 0.6092 0.016 Uiso calc R 1 . .
    C C6 0.2383(2) 0.4915(2) 0.89077(10) 0.0134(3) Uani d . 1 . .
    C C7 0.5243(2) 0.9628(2) 0.83226(10) 0.0148(3) Uani d . 1 . .
    H H9' 0.6417 0.9567 0.8511 0.018 Uiso calc PR 0.15 . .
    C C8 0.5354(2) 0.9368(2) 0.73699(9) 0.0116(2) Uani d . 1 . .
    C C9 0.3553(2) 0.9481(2) 0.71176(10) 0.0135(3) Uani d D 1 . .
    H H9 0.3565 0.9329 0.6485 0.016 Uiso calc PR 0.85 . .
    C C10 0.1751(2) 0.9811(2) 0.77808(11) 0.0173(3) Uani d . 1 . .
    H H10 0.0579 0.9859 0.7596 0.021 Uiso calc R 1 . .
    C C11 0.1708(2) 1.0070(2) 0.87229(11) 0.0204(3) Uani d . 1 . .
    H H11 0.0495 1.0310 0.9170 0.025 Uiso calc R 1 . .
    C C12 0.3461(2) 0.9975(2) 0.90026(11) 0.0200(3) Uani d . 1 . .
    H H12 0.3440 1.0141 0.9635 0.024 Uiso calc R 1 . .
    C C13 0.7298(2) 0.8941(2) 0.66226(9) 0.0114(2) Uani d . 1 . .
loop_
    _atom_site_aniso_label
    _atom_site_aniso_U_11
    _atom_site_aniso_U_22
    _atom_site_aniso_U_33
    _atom_site_aniso_U_12
    _atom_site_aniso_U_13
    _atom_site_aniso_U_23
    Ni1 0.00894(12) 0.01136(12) 0.00765(12) -0.00371(9) -0.00012(8) -0.00058(8)
    F1 0.0127(5) 0.0252(5) 0.0127(4) -0.0076(4) -0.0042(4) -0.0034(4)
    F1' 0.030(4) 0.037(4) 0.036(4) -0.016(3) -0.006(3) 0.001(3)
    O1 0.0174(5) 0.0283(6) 0.0095(4) -0.0104(4) -0.0026(4) 0.0024(4)
    O2 0.0109(5) 0.0206(5) 0.0122(4) -0.0058(4) -0.0025(4) 0.0013(4)
    O3 0.0137(5) 0.0168(5) 0.0107(4) -0.0064(4) -0.0025(4) 0.0014(4)
    O4 0.0142(5) 0.0141(5) 0.0121(4) -0.0062(4) -0.0033(4) 0.0006(4)
    O5 0.0129(5) 0.0147(5) 0.0149(5) -0.0026(4) 0.0035(4) 0.0007(4)
    N1 0.0115(5) 0.0120(5) 0.0100(5) -0.0044(4) -0.0012(4) -0.0008(4)
    N2 0.0130(6) 0.0232(6) 0.0097(5) -0.0075(5) -0.0005(4) 0.0017(4)
    C1 0.0112(6) 0.0132(6) 0.0108(6) -0.0052(5) -0.0015(5) -0.0001(5)
    C2 0.0131(6) 0.0120(6) 0.0100(6) -0.0051(5) -0.0012(5) 0.0002(5)
    C3 0.0157(6) 0.0149(6) 0.0111(6) -0.0063(5) -0.0043(5) 0.0006(5)
    C4 0.0120(6) 0.0147(6) 0.0160(6) -0.0054(5) -0.0046(5) 0.0004(5)
    C5 0.0109(6) 0.0137(6) 0.0136(6) -0.0047(5) -0.0006(5) -0.0003(5)
    C6 0.0147(6) 0.0156(6) 0.0104(6) -0.0076(5) -0.0006(5) -0.0013(5)
    C7 0.0141(6) 0.0165(6) 0.0142(6) -0.0066(5) -0.0034(5) -0.0004(5)
    C8 0.0104(6) 0.0108(6) 0.0119(6) -0.0039(5) -0.0008(5) 0.0003(4)
    C9 0.0136(6) 0.0130(6) 0.0145(6) -0.0059(5) -0.0038(5) 0.0011(5)
    C10 0.0117(6) 0.0162(6) 0.0233(7) -0.0061(5) -0.0027(5) 0.0010(5)
    C11 0.0147(7) 0.0224(7) 0.0194(7) -0.0068(6) 0.0043(5) -0.0015(6)
    C12 0.0205(7) 0.0244(7) 0.0127(6) -0.0086(6) 0.0010(5) -0.0037(5)
    C13 0.0121(6) 0.0113(6) 0.0115(6) -0.0060(5) -0.0010(5) -0.0012(5)
_geom_special_details
;
All e.s.d.'s (except the e.s.d. in the dihedral angle between two l.s. planes)
are estimated using the full covariance matrix. The cell e.s.d.'s are taken
into account individually in the estimation of e.s.d.'s in distances, angles
and torsion angles; correlations between e.s.d.'s in cell parameters are only
used when they are defined by crystal symmetry. An approximate (isotropic)
treatment of cell e.s.d.'s is used for estimating e.s.d.'s involving l.s.
planes.
;
loop_
    _geom_bond_atom_site_label_1
    _geom_bond_atom_site_label_2
    _geom_bond_site_symmetry_2
    _geom_bond_distance
    _geom_bond_publ_flag
    Ni1 O4 . 2.0925(10) yes
    Ni1 O4 2_666 2.0925(10) ?
    Ni1 O5 . 2.0658(10) yes
    Ni1 O5 2_666 2.0658(10) ?
    Ni1 N1 . 2.0834(11) yes
    Ni1 N1 2_666 2.0834(11) ?
    O1 C6 . 1.2346(17) ?
    O2 C13 . 1.2507(17) ?
    O3 C13 . 1.2728(16) ?
    O4 H4A . 0.887(16) ?
    O4 H4B . 0.887(16) ?
    O5 H5B . 0.887(16) ?
    O5 H5A . 0.887(15) ?
    N1 C1 . 1.3427(17) ?
    N1 C5 . 1.3474(18) ?
    N2 C6 . 1.3350(18) ?
    N2 H2A . 0.8600 ?
    N2 H2B . 0.8600 ?
    C1 C2 . 1.3924(18) ?
    C1 H1 . 0.9300 ?
    C2 C3 . 1.3913(19) ?
    C2 C6 . 1.5012(18) ?
    C3 C4 . 1.3871(19) ?
    C3 H3 . 0.9300 ?
    C4 C5 . 1.3841(19) ?
    C4 H4 . 0.9300 ?
    C5 H5 . 0.9300 ?
    C7 C12 . 1.383(2) ?
    C7 C8 . 1.3894(19) ?
    C7 H9' . 0.9300 ?
    C8 C9 . 1.3963(19) ?
    C8 C13 . 1.5088(18) ?
    C9 C10 . 1.383(2) ?
    C9 H9 . 0.9300 ?
    C10 C11 . 1.386(2) ?
    C10 H10 . 0.9300 ?
    C11 C12 . 1.387(2) ?
    C11 H11 . 0.9300 ?
    C12 H12 . 0.9300 ?
loop_
    _geom_angle_atom_site_label_1
    _geom_angle_atom_site_label_2
    _geom_angle_atom_site_label_3
    _geom_angle_site_symmetry_1
    _geom_angle_site_symmetry_3
    _geom_angle
    _geom_angle_publ_flag
    O4 Ni1 O4 . 2_666 180.0 ?
    O5 Ni1 O4 . . 90.92(4) ?
    O5 Ni1 O4 2_666 . 89.08(4) ?
    O5 Ni1 O4 . 2_666 89.08(4) ?
    O5 Ni1 O4 2_666 2_666 90.92(4) ?
    O5 Ni1 O5 2_666 . 180.0 ?
    O5 Ni1 N1 2_666 . 87.25(4) ?
    O5 Ni1 N1 . . 92.75(4) ?
    O5 Ni1 N1 2_666 2_666 92.75(4) ?
    O5 Ni1 N1 . 2_666 87.25(4) ?
    N1 Ni1 O4 . . 86.98(4) ?
    N1 Ni1 O4 2_666 . 93.02(4) ?
    N1 Ni1 O4 . 2_666 93.02(4) ?
    N1 Ni1 O4 2_666 2_666 86.98(4) ?
    N1 Ni1 N1 . 2_666 180.0000(10)
                                 ?
    C1 N1 C5 . . 117.73(12) ?
    C1 N1 Ni1 . . 121.30(9) ?
    C5 N1 Ni1 . . 120.73(9) ?
    C6 N2 H2A . . 120.0 ?
    C6 N2 H2B . . 120.0 ?
    H2A N2 H2B . . 120.0 ?
    Ni1 O4 H4A . . 122.6(16) ?
    Ni1 O4 H4B . . 106.3(15) ?
    H4A O4 H4B . . 106(2) ?
    Ni1 O5 H5B . . 115.1(15) ?
    Ni1 O5 H5A . . 133.2(15) ?
    H5B O5 H5A . . 106(2) ?
    N1 C1 C2 . . 123.02(12) ?
    N1 C1 H1 . . 118.5 ?
    C2 C1 H1 . . 118.5 ?
    C3 C2 C1 . . 118.63(12) ?
    C3 C2 C6 . . 118.92(12) ?
    C1 C2 C6 . . 122.44(12) ?
    C4 C3 C2 . . 118.59(12) ?
    C4 C3 H3 . . 120.7 ?
    C2 C3 H3 . . 120.7 ?
    C5 C4 C3 . . 119.22(13) ?
    C5 C4 H4 . . 120.4 ?
    C3 C4 H4 . . 120.4 ?
    N1 C5 C4 . . 122.81(13) ?
    N1 C5 H5 . . 118.6 ?
    C4 C5 H5 . . 118.6 ?
    O1 C6 N2 . . 123.50(13) ?
    O1 C6 C2 . . 119.09(13) ?
    N2 C6 C2 . . 117.41(12) ?
    C12 C7 C8 . . 122.85(13) ?
    C12 C7 H9' . . 118.6 ?
    C8 C7 H9' . . 118.6 ?
    C7 C8 C9 . . 116.63(12) ?
    C7 C8 C13 . . 123.60(12) ?
    C9 C8 C13 . . 119.76(12) ?
    C10 C9 C8 . . 121.97(13) ?
    C10 C9 H9 . . 119.0 ?
    C8 C9 H9 . . 119.0 ?
    C9 C10 C11 . . 119.44(14) ?
    C9 C10 H10 . . 120.3 ?
    C11 C10 H10 . . 120.3 ?
    C10 C11 C12 . . 120.41(14) ?
    C10 C11 H11 . . 119.8 ?
    C12 C11 H11 . . 119.8 ?
    C7 C12 C11 . . 118.69(14) ?
    C7 C12 H12 . . 120.7 ?
    C11 C12 H12 . . 120.7 ?
    O2 C13 O3 . . 124.22(12) ?
    O2 C13 C8 . . 119.65(12) ?
    O3 C13 C8 . . 116.10(12) ?
loop_
    _geom_torsion_atom_site_label_1
    _geom_torsion_atom_site_label_2
    _geom_torsion_atom_site_label_3
    _geom_torsion_atom_site_label_4
    _geom_torsion_site_symmetry_1
    _geom_torsion_site_symmetry_2
    _geom_torsion_site_symmetry_3
    _geom_torsion_site_symmetry_4
    _geom_torsion
    _geom_torsion_publ_flag
    O5 Ni1 N1 C1 2_666 . . . -139.82(11) ?
    O5 Ni1 N1 C1 . . . . 40.18(11) ?
    O4 Ni1 N1 C1 . . . . -50.59(10) ?
    O4 Ni1 N1 C1 2_666 . . . 129.41(10) ?
    O5 Ni1 N1 C5 2_666 . . . 45.93(11) ?
    O5 Ni1 N1 C5 . . . . -134.07(11) ?
    O4 Ni1 N1 C5 . . . . 135.16(11) ?
    O4 Ni1 N1 C5 2_666 . . . -44.84(11) ?
    C5 N1 C1 C2 . . . . 0.8(2) ?
    Ni1 N1 C1 C2 . . . . -173.61(10) ?
    N1 C1 C2 C3 . . . . -0.7(2) ?
    N1 C1 C2 C6 . . . . -179.57(12) ?
    C1 C2 C3 C4 . . . . 0.3(2) ?
    C6 C2 C3 C4 . . . . 179.22(12) ?
    C2 C3 C4 C5 . . . . -0.1(2) ?
    C1 N1 C5 C4 . . . . -0.6(2) ?
    Ni1 N1 C5 C4 . . . . 173.85(10) ?
    C3 C4 C5 N1 . . . . 0.2(2) ?
    C3 C2 C6 O1 . . . . -19.6(2) ?
    C1 C2 C6 O1 . . . . 159.27(13) ?
    C3 C2 C6 N2 . . . . 161.24(13) ?
    C1 C2 C6 N2 . . . . -19.8(2) ?
    C12 C7 C8 C9 . . . . 0.3(2) ?
    C12 C7 C8 C13 . . . . -178.58(13) ?
    C7 C8 C9 C10 . . . . -0.7(2) ?
    C13 C8 C9 C10 . . . . 178.17(12) ?
    C8 C9 C10 C11 . . . . 1.0(2) ?
    C9 C10 C11 C12 . . . . -0.8(2) ?
    C8 C7 C12 C11 . . . . -0.1(2) ?
    C10 C11 C12 C7 . . . . 0.4(2) ?
    C7 C8 C13 O2 . . . . 28.4(2) ?
    C9 C8 C13 O2 . . . . -150.41(13) ?
    C7 C8 C13 O3 . . . . -153.53(13) ?
    C9 C8 C13 O3 . . . . 27.64(18) ?
loop_
    _geom_hbond_atom_site_label_D
    _geom_hbond_atom_site_label_H
    _geom_hbond_atom_site_label_A
    _geom_hbond_site_symmetry_A
    _geom_hbond_distance_DH
    _geom_hbond_distance_HA
    _geom_hbond_distance_DA
    _geom_hbond_angle_DHA
    _geom_hbond_publ_flag
    N2 H2A O1 2_567 0.8600 2.03 2.8875(17) 171 yes
    N2 H2B O2 1_455 0.8600 2.23 3.0654(16) 164 yes
    O4 H4A O3 2_666 0.887(16) 2.01(3) 2.8372(15) 155(2) yes
    O4 H4B O3 1_545 0.887(16) 1.87(2) 2.7288(15) 163(2) yes
    O5 H5A O2 1_455 0.887(16) 1.82(2) 2.7001(15) 175(3) yes
    O5 H5B O3 2_676 0.887(15) 1.94(2) 2.7774(15) 157(2) yes
    C10 H10 O2 1_455 0.9300 2.52 3.339(2) 147 yes
    C12 H12 F1 2_677 0.9300 2.51 3.4314(19) 173 yes
data_global
_journal_date_recd_electronic     2009-09-10
_journal_date_accepted     2009-10-04
_journal_name_full     'Acta Crystallographica, Section E'
_journal_year     2009
_journal_volume     65
_journal_issue     11
_journal_page_first     m1330
_journal_page_last     m1331
_journal_paper_category     QM
_journal_coeditor_code     XU2610
_publ_contact_author
;
Dr. Tuncer H\"okelek
Hacettepe University,
Department of Physics,
06800 Beytepe
Ankara
Turkey
;
_publ_contact_author_email     merzifon@hacettepe.edu.tr
_publ_contact_author_fax     '90(312)2352550'
_publ_contact_author_phone     '90(312)2977242'
_publ_section_title
;
Tetraaquabis(nicotinamide-\k<i>N</i>^1^)nickel(II) bis(2-fluorobenzoate)
;
loop_
    _publ_author_name
    _publ_author_address
    'H\"okelek, Tuncer'
;
Department of Physics,
Hacettepe University,
06800 Beytepe
Ankara
Turkey
;
    'Dal, Hakan'
;
Department of Chemistry,
Faculty of Science,
Anadolu University,
26470 Yeniba\(glar
Eski\,sehir
Turkey
;
    'Tercan, Bar\?i\,s'
;
Department of Physics,
Karab\"uk University,
78050 Karab\"uk
Turkey
;
    '\"Ozbek, F. Elif'
;
Department of Chemistry,
Kafkas University,
63100 Kars
Turkey
;
    'Necefo\(glu, Hacali'
;
Department of Chemistry,
Kafkas University,
63100 Kars
Turkey
;
