# Supplementary material for: Tetra­aqua­bis(nicotinamide-κN 1)nickel(II) bis­(2-fluoro­benzoate)
Source: Acta Crystallogr Sect E Struct Rep Online. 2009 Oct 10;65(Pt 11):m1330–1. doi: 10.1107/S1600536809040392 (PMC2970982; doi:10.1107/S1600536809040392)
Supplement: Supplementary file 2 [file e-65-m1330-Isup2.hkl]

#
# h,k,l, Fc-squared, Fo-squared, sigma(Fo-squared) and status flag
#
data_I
_shelx_title ' el5 in P -1'
_shelx_refln_list_code          4
_shelx_F_calc_maximum      128.25
_exptl_crystal_F_000       338.00
_reflns_d_resolution_high  0.7454
 
loop_
 _symmetry_equiv_pos_as_xyz
 'x, y, z'
 '-x, -y, -z'
 
_cell_length_a     7.2529
_cell_length_b     7.3315
_cell_length_c    14.3831
_cell_angle_alpha  82.115
_cell_angle_beta   77.332
_cell_angle_gamma  63.664
 
_shelx_F_squared_multiplier     1.000
 
loop_
 _refln_index_h
 _refln_index_k
 _refln_index_l
 _refln_F_squared_calc
 _refln_F_squared_meas
 _refln_F_squared_sigma
 _refln_observed_status
   1   0   0     6394.60     5895.50     96.34 o
   2   0   0      434.36      466.50      4.24 o
   3   0   0        2.02        3.64      0.20 o
   4   0   0      484.96      510.91      5.58 o
   5   0   0      325.02      313.71      4.81 o
   6   0   0       54.88       57.11      1.63 o
   7   0   0      153.89      146.59      4.25 o
   8   0   0       56.18       56.31      5.21 o
  -8   1   0      236.22      240.94      6.00 o
  -7   1   0       18.33       18.77      2.16 o
  -6   1   0       31.63       33.52      1.78 o
  -5   1   0       88.38       83.38      1.95 o
  -4   1   0       91.46       95.88      3.59 o
  -3   1   0      845.37      880.72     10.27 o
  -2   1   0     2250.04     2283.94     29.17 o
  -1   1   0      884.40      982.40     10.42 o
   0   1   0      566.60      564.94      5.18 o
   1   1   0      311.30      302.05      3.22 o
   2   1   0      363.54      385.39      3.50 o
   3   1   0       43.20       38.89      0.58 o
   4   1   0     2105.53     2164.84     20.48 o
   5   1   0        9.96        9.10      0.53 o
   6   1   0      834.15      802.05     12.66 o
   7   1   0      110.37      114.04      3.26 o
   8   1   0      330.64      326.30      7.45 o
  -7   2   0        3.43        5.15      0.98 o
  -6   2   0       26.14       22.16      1.52 o
  -5   2   0        2.00        2.89      0.60 o
  -4   2   0      558.25      576.47      8.11 o
  -3   2   0       34.71       35.80      1.52 o
  -2   2   0      251.48      240.08      2.81 o
  -1   2   0     1734.83     1850.00     21.40 o
   0   2   0    16447.79    15386.95    237.72 o
   1   2   0     9399.96     9023.07    144.39 o
   2   2   0       11.52       18.43      0.43 o
   3   2   0       49.24       48.88      0.76 o
   4   2   0      660.60      652.18      6.41 o
   5   2   0     1623.76     1630.79     15.49 o
   6   2   0      720.05      721.11      7.87 o
   7   2   0        5.19        4.23      0.71 o
   8   2   0       31.19       35.04      1.93 o
   9   2   0      271.43      277.82      8.82 o
  -6   3   0        1.46        1.28      0.78 o
  -5   3   0      111.65      107.09      2.55 o
  -4   3   0      310.98      304.05      7.87 o
  -3   3   0       12.11       12.16      1.28 o
  -2   3   0      913.84      925.58      9.14 o
  -1   3   0      426.44      445.66      5.04 o
   0   3   0      120.04      115.82      1.53 o
   1   3   0       90.36       73.70      0.98 o
   2   3   0      913.63      880.65     10.24 o
   3   3   0     3634.79     3562.50     40.20 o
   4   3   0      543.96      508.49      6.28 o
   5   3   0        3.77        6.96      0.41 o
   6   3   0     1260.48     1231.03     11.96 o
   7   3   0        0.86        0.82      0.54 o
   8   3   0      387.70      389.20      7.98 o
   9   3   0      199.18      213.69      7.21 o
  -6   4   0       46.07       47.14      2.43 o
  -5   4   0       48.84       48.71      1.96 o
  -4   4   0       14.20       10.59      0.97 o
  -3   4   0      311.67      315.01      5.33 o
  -2   4   0       16.52       18.39      0.78 o
  -1   4   0      232.22      229.63      2.92 o
   0   4   0     3321.74     3459.33     30.84 o
   1   4   0     2423.91     2484.87     22.34 o
   2   4   0      748.42      751.35      8.82 o
   3   4   0      383.49      371.40      4.79 o
   4   4   0       16.77       15.18      0.66 o
   5   4   0      274.80      257.92      2.93 o
   6   4   0      678.32      682.57      6.96 o
   7   4   0      786.01      786.00      9.76 o
   8   4   0       20.98       21.36      1.46 o
  -5   5   0        6.30        4.62      1.41 o
  -4   5   0       20.65       20.94      1.37 o
  -3   5   0       61.02       57.06      1.91 o
  -2   5   0      430.19      425.25      6.81 o
  -1   5   0      652.47      640.14      8.19 o
   0   5   0       26.71       29.77      1.00 o
   1   5   0     1191.43     1177.59     11.02 o
   2   5   0       36.00       39.38      0.97 o
   3   5   0      201.66      175.55      2.38 o
   4   5   0      604.69      576.74      7.25 o
   5   5   0       12.83       14.31      0.76 o
   6   5   0      132.42      131.47      2.15 o
   7   5   0       31.03       32.42      1.19 o
   8   5   0      429.42      425.79     11.70 o
  -4   6   0        4.28        5.61      1.60 o
  -3   6   0       99.73       94.04      4.36 o
  -2   6   0      303.62      295.63      5.42 o
  -1   6   0       99.70       96.51      2.96 o
   0   6   0       22.49       23.98      1.26 o
   1   6   0      226.82      208.29      2.88 o
   2   6   0      210.69      212.31      2.90 o
   3   6   0      384.03      383.95      4.11 o
   4   6   0       33.43       32.00      1.01 o
   5   6   0      385.67      372.28      7.77 o
   6   6   0     1157.02     1138.46     12.54 o
   7   6   0      454.76      449.81     11.64 o
   8   6   0      156.07      154.48      3.85 o
   9   6   0        4.26        4.33      1.60 o
  -3   7   0       92.59       93.30      4.33 o
  -2   7   0      218.74      207.58      5.31 o
  -1   7   0      323.73      315.21      6.89 o
   0   7   0        2.75        3.90      1.00 o
   1   7   0       24.42       25.70      0.96 o
   2   7   0      307.95      308.92      4.04 o
   3   7   0      162.95      156.79      2.47 o
   4   7   0      139.71      128.69      1.96 o
   5   7   0      221.65      211.87      3.09 o
   6   7   0       55.92       51.61      1.40 o
   7   7   0       69.71       69.81      2.10 o
   8   7   0       18.92       19.21      2.00 o
  -1   8   0       32.36       31.12      2.16 o
   0   8   0        1.50        0.11      0.95 o
   1   8   0        3.63        2.59      0.87 o
   2   8   0       69.08       71.88      1.93 o
   3   8   0      316.72      322.44      4.88 o
   4   8   0       33.00       30.79      1.44 o
   5   8   0       18.71       17.16      0.99 o
   6   8   0      434.23      421.32      6.50 o
   7   8   0      346.31      335.90     13.35 o
   8   8   0       95.02       91.98      3.12 o
   1   9   0       93.98      103.37      3.74 o
   2   9   0       25.11       23.77      1.56 o
   3   9   0       45.00       46.30      2.46 o
   4   9   0       75.91       73.93      2.39 o
   5   9   0       32.04       31.53      1.48 o
   6   9   0      155.61      153.61      3.39 o
   7   9   0      221.30      209.69      7.37 o
  -6  -9   1      307.21      304.10      5.31 o
  -5  -9   1       49.84       55.91      1.94 o
  -4  -9   1      107.41      105.81      3.29 o
  -3  -9   1       76.39       71.19      2.33 o
  -2  -9   1       30.37       25.35      1.50 o
  -1  -9   1       50.41       53.89      2.77 o
  -8  -8   1       85.31       80.96      4.17 o
  -7  -8   1       98.33      103.14      5.23 o
  -6  -8   1       15.53       17.61      2.27 o
  -5  -8   1       21.60       19.62      1.17 o
  -4  -8   1      114.08      112.29      2.97 o
  -3  -8   1      206.11      204.46      3.55 o
  -2  -8   1       49.01       50.54      1.60 o
  -1  -8   1      120.43      107.32      3.42 o
   0  -8   1       11.98        9.33      1.39 o
   1  -8   1       51.99       51.18      2.62 o
  -8  -7   1        1.14        0.19      0.89 o
  -7  -7   1      611.14      602.03     10.91 o
  -6  -7   1     1048.54     1009.33     14.13 o
  -5  -7   1      707.02      679.36      7.78 o
  -4  -7   1       56.06       57.58      1.25 o
  -3  -7   1      224.27      216.70      3.11 o
  -2  -7   1       16.22       18.22      0.86 o
  -1  -7   1        0.81        1.55      0.48 o
   0  -7   1      194.70      191.83      7.29 o
   1  -7   1       66.45       65.32      2.62 o
   2  -7   1      136.20      142.14      5.21 o
   3  -7   1        2.71        3.21      1.44 o
  -9  -6   1       33.23       30.78      2.56 o
  -8  -6   1      146.40      147.33      5.85 o
  -7  -6   1       96.72       96.51      2.16 o
  -6  -6   1      260.97      258.80      3.92 o
  -5  -6   1      367.86      358.27      5.00 o
  -4  -6   1       73.74       73.85      1.48 o
  -3  -6   1      106.73      105.08      2.04 o
  -2  -6   1       96.72       89.15      1.64 o
  -1  -6   1      250.64      268.24      3.47 o
   0  -6   1      498.39      491.59      7.45 o
   1  -6   1       75.70       77.31      3.22 o
   2  -6   1      476.63      477.62      7.73 o
   3  -6   1       27.90       28.03      1.53 o
   4  -6   1      188.26      181.05      5.61 o
  -8  -5   1        2.45        3.79      0.96 o
  -7  -5   1     1012.23      986.46     13.83 o
  -6  -5   1     1748.11     1719.38     18.30 o
  -5  -5   1      717.24      704.20      7.93 o
  -4  -5   1      447.34      425.57      6.22 o
  -3  -5   1       88.32       81.27      1.37 o
  -2  -5   1       41.73       42.20      1.14 o
  -1  -5   1      595.11      587.89      5.81 o
   0  -5   1     1094.88     1060.45     10.01 o
   1  -5   1      182.21      180.69      2.97 o
   2  -5   1      194.78      185.62      3.65 o
   3  -5   1      117.59      112.54      2.78 o
   4  -5   1        7.55        7.11      1.34 o
   5  -5   1      139.00      143.32      4.87 o
  -8  -4   1       54.30       56.59      2.89 o
  -7  -4   1      504.29      498.02      6.58 o
  -6  -4   1      726.74      704.28      9.60 o
  -5  -4   1      357.31      347.63      4.42 o
  -4  -4   1       16.65       23.41      0.93 o
  -3  -4   1      142.63      144.61      3.21 o
  -2  -4   1     2219.77     2136.61     23.89 o
  -1  -4   1      582.48      661.93      6.32 o
   0  -4   1      317.95      411.17      3.89 o
   1  -4   1       75.05       82.57      1.63 o
   2  -4   1      248.71      259.94      3.34 o
   3  -4   1      309.61      310.99      5.24 o
   4  -4   1      157.98      146.61      3.21 o
   5  -4   1       22.59       20.03      1.87 o
  -9  -3   1      176.12      182.92      6.57 o
  -8  -3   1       20.63       21.96      2.08 o
  -7  -3   1      121.61      120.33      2.71 o
  -6  -3   1     1603.69     1579.90     15.22 o
  -5  -3   1      361.94      356.18      4.69 o
  -4  -3   1      230.59      232.75      2.59 o
  -3  -3   1      741.22      744.73     12.17 o
  -2  -3   1     1055.24     1007.26     11.66 o
  -1  -3   1     1250.70     1230.48     12.44 o
   0  -3   1      728.02      680.25      6.64 o
   1  -3   1       84.26       89.95      1.26 o
   2  -3   1      780.82      821.17     10.45 o
   3  -3   1       57.64       61.57      1.65 o
   4  -3   1      287.21      278.21      4.77 o
   5  -3   1      815.95      798.63     11.70 o
   6  -3   1      369.15      362.76      6.46 o
  -9  -2   1       87.54       84.16      4.33 o
  -8  -2   1       36.13       34.37      2.40 o
  -7  -2   1       25.14       23.69      1.82 o
  -6  -2   1     1977.85     1979.57     22.85 o
  -5  -2   1     1467.43     1456.55     13.94 o
  -4  -2   1      399.71      375.57      3.90 o
  -3  -2   1       75.43       91.37      2.60 o
  -2  -2   1     5345.18     5183.62     57.57 o
  -1  -2   1        1.36        2.54      0.27 o
   0  -2   1     8880.26     8953.41     75.69 o
   1  -2   1        9.82       22.12      0.41 o
   2  -2   1     1086.30     1093.43     16.13 o
   3  -2   1     1800.14     1866.48     38.69 o
   4  -2   1      278.90      287.54      4.38 o
   5  -2   1       10.90       13.07      0.81 o
   6  -2   1       45.81       45.25      2.00 o
   7  -2   1        0.77        0.34      0.92 o
  -8  -1   1       62.81       61.12      2.60 o
  -7  -1   1      338.42      338.35      5.51 o
  -6  -1   1      270.91      275.09      5.21 o
  -5  -1   1      190.11      206.11      2.37 o
  -4  -1   1      959.79     1031.34      9.26 o
  -3  -1   1      128.85      115.70      1.29 o
  -2  -1   1      239.23      270.50      3.01 o
  -1  -1   1     1141.41     1078.83      9.53 o
   0  -1   1     1251.91     1343.87     12.17 o
   1  -1   1      176.24      182.45      1.69 o
   2  -1   1     3700.34     3857.66     44.85 o
   3  -1   1     2455.08     2619.47     23.18 o
   4  -1   1      175.68      187.23      3.01 o
   5  -1   1      643.77      631.01      8.87 o
   6  -1   1      788.19      751.02     13.68 o
   7  -1   1      143.29      130.04      3.69 o
   8  -1   1        1.83        2.65      1.84 o
  -8   0   1      281.79      267.39      7.61 o
  -7   0   1      131.60      127.22      5.85 o
  -6   0   1     1013.92      993.08     13.60 o
  -5   0   1      998.07      995.87     13.49 o
  -4   0   1       38.25       28.72      0.62 o
  -3   0   1      315.61      349.98      3.35 o
  -2   0   1      294.91      323.49      3.01 o
  -1   0   1     1744.92     1858.75     13.90 o
   0   0   1     1007.31      909.09     10.99 o
   1   0   1     1170.64     1146.33     13.01 o
   2   0   1      134.73      152.07      2.30 o
   3   0   1     1133.39     1180.89     12.25 o
   4   0   1      424.06      451.69      4.96 o
   5   0   1       31.18       31.77      1.12 o
   6   0   1      200.89      194.81      4.84 o
   7   0   1      225.06      218.52      5.11 o
   8   0   1        8.91        7.12      1.23 o
  -8   1   1       78.80       83.45      3.22 o
  -7   1   1       76.84       75.67      2.81 o
  -6   1   1      111.65      103.23      3.18 o
  -5   1   1      200.00      189.94      3.36 o
  -4   1   1       77.83       81.30      1.77 o
  -3   1   1     1710.15     1747.00     22.59 o
  -2   1   1      682.14      661.10      8.80 o
  -1   1   1     2445.36     2548.07     24.53 o
   0   1   1        8.19        9.07      0.30 o
   1   1   1     3126.53     3084.06     42.93 o
   2   1   1      993.77     1026.85     10.61 o
   3   1   1      440.44      474.85      4.70 o
   4   1   1       32.82       37.20      0.64 o
   5   1   1      526.73      511.73      5.69 o
   6   1   1     1174.43     1173.48     15.66 o
   7   1   1      205.02      203.83      4.79 o
   8   1   1       69.39       64.03      2.58 o
   9   1   1        0.61       -0.48      1.44 o
  -7   2   1       37.06       36.82      1.98 o
  -6   2   1       31.80       28.49      1.23 o
  -5   2   1      619.98      610.60      7.81 o
  -4   2   1      370.40      368.02      5.57 o
  -3   2   1      310.76      306.92      4.59 o
  -2   2   1     1299.24     1396.81     15.95 o
  -1   2   1      931.17      917.00     16.59 o
   0   2   1      898.57      969.32      9.81 o
   1   2   1     6637.56     6577.15     48.55 o
   2   2   1        1.77        3.73      0.78 o
   3   2   1      465.15      489.61      5.51 o
   4   2   1      471.89      520.94      5.19 o
   5   2   1      841.44      880.77      9.41 o
   6   2   1        6.40        6.89      0.55 o
   7   2   1       82.36       75.99      3.69 o
   8   2   1       17.84       17.85      1.46 o
   9   2   1        4.30        4.31      1.19 o
  -6   3   1       35.24       35.45      1.92 o
  -5   3   1        5.73        6.21      0.75 o
  -4   3   1      140.36      140.15      3.37 o
  -3   3   1      725.48      710.61      8.71 o
  -2   3   1       22.17       30.67      0.62 o
  -1   3   1      224.58      224.96      2.61 o
   0   3   1      574.86      589.62      5.24 o
   1   3   1      166.30      134.95      1.58 o
   2   3   1     3350.65     3373.11     33.43 o
   3   3   1     1653.24     1637.38     16.77 o
   4   3   1       33.00       34.93      0.73 o
   5   3   1      248.60      237.64      2.70 o
   6   3   1      207.32      206.13      2.47 o
   7   3   1       29.34       31.28      1.73 o
   8   3   1       72.36       74.65      2.60 o
   9   3   1       60.80       66.05      3.45 o
  -6   4   1       38.93       42.16      3.05 o
  -5   4   1       32.62       33.23      1.39 o
  -4   4   1      119.60      111.14      2.78 o
  -3   4   1      484.62      456.65      7.19 o
  -2   4   1        1.54        1.18      0.58 o
  -1   4   1      254.14      235.16      3.43 o
   0   4   1     2797.73     2981.78     40.65 o
   1   4   1     7051.17     7089.20     78.38 o
   2   4   1      453.29      482.06      4.70 o
   3   4   1        9.72       16.54      1.10 o
   4   4   1     1222.79     1242.50     14.55 o
   5   4   1       88.18       90.82      1.71 o
   6   4   1       83.37       81.71      1.50 o
   7   4   1        1.92        4.47      1.08 o
   8   4   1        2.41        3.61      1.02 o
   9   4   1      103.50      114.94      4.81 o
  -5   5   1       27.66       32.38      3.53 o
  -4   5   1        3.87        3.39      0.91 o
  -3   5   1       55.79       51.87      1.84 o
  -2   5   1       18.82       19.57      1.70 o
  -1   5   1       45.05       45.85      1.29 o
   0   5   1      825.54      808.54     12.94 o
   1   5   1     1626.69     1626.35     18.53 o
   2   5   1      251.13      244.84      2.73 o
   3   5   1       19.46       19.30      0.72 o
   4   5   1      141.75      129.48      1.98 o
   5   5   1      100.61      101.96      2.24 o
   6   5   1       26.02       25.50      1.18 o
   7   5   1       43.66       44.78      1.35 o
   8   5   1      557.45      583.60      9.29 o
  -4   6   1       33.94       34.31      2.73 o
  -3   6   1      114.65      110.66      2.97 o
  -2   6   1      446.40      435.98      7.29 o
  -1   6   1      101.64      106.13      3.16 o
   0   6   1      915.72      901.38     15.38 o
   1   6   1     1523.38     1526.50     15.54 o
   2   6   1      721.30      727.67      7.89 o
   3   6   1       16.76       16.78      0.67 o
   4   6   1      295.83      281.23      3.24 o
   5   6   1      877.72      853.94      9.31 o
   6   6   1      212.98      201.34      5.81 o
   7   6   1        8.07        8.55      0.81 o
   8   6   1        8.98        8.95      1.23 o
  -2   7   1        5.52        7.50      1.44 o
  -1   7   1       96.76      100.03      3.35 o
   0   7   1      193.88      195.45      8.02 o
   1   7   1      153.70      153.11      2.78 o
   2   7   1      547.58      547.23      6.34 o
   3   7   1       11.46       13.10      0.85 o
   4   7   1      147.46      136.08      2.04 o
   5   7   1      135.48      129.75      2.00 o
   6   7   1       10.20       11.28      0.77 o
   7   7   1       98.87      100.56      2.22 o
   8   7   1        9.87       11.07      1.23 o
  -1   8   1       19.05       17.88      1.81 o
   0   8   1      157.67      156.44      4.47 o
   1   8   1      485.54      454.13      9.12 o
   2   8   1      322.69      315.13      4.81 o
   3   8   1      264.48      269.77      4.30 o
   4   8   1      324.93      320.54      4.28 o
   5   8   1       49.61       45.13      2.04 o
   6   8   1       82.91       81.75      1.99 o
   7   8   1       25.57       25.81      1.23 o
   8   8   1       18.23       19.84      4.17 o
   1   9   1      272.62      266.53      6.54 o
   2   9   1      336.93      326.69      7.44 o
   3   9   1       29.74       32.96      1.67 o
   4   9   1        1.25        0.52      0.77 o
   5   9   1       50.67       47.89      1.67 o
   6   9   1        6.49        4.02      0.88 o
   7   9   1        3.53        2.08      0.84 o
  -6  -9   2       17.53       14.61      1.37 o
  -5  -9   2        7.46        7.06      1.44 o
  -4  -9   2      141.84      148.77      5.77 o
  -3  -9   2        8.43        8.15      2.24 o
  -2  -9   2       18.92       22.15      1.46 o
  -1  -9   2        5.95       10.91      3.06 o
  -7  -8   2       95.01       96.87      3.73 o
  -6  -8   2       17.23       16.84      1.20 o
  -5  -8   2        0.67        0.94      0.71 o
  -4  -8   2      241.43      229.14      5.04 o
  -3  -8   2      156.78      147.66      4.46 o
  -2  -8   2      299.17      309.94      4.78 o
  -1  -8   2      402.91      379.34      6.33 o
   0  -8   2      354.22      337.30     10.02 o
   1  -8   2        2.52        2.18      1.19 o
  -8  -7   2      105.77      101.34      3.23 o
  -7  -7   2       14.88       16.82      1.18 o
  -6  -7   2       83.67       78.85      2.22 o
  -5  -7   2       90.95       89.98      1.97 o
  -4  -7   2      151.03      145.41      2.82 o
  -3  -7   2      427.43      411.20      5.02 o
  -2  -7   2       82.08       82.70      1.69 o
  -1  -7   2       68.52       59.80      1.45 o
   0  -7   2        0.70        1.37      0.70 o
   1  -7   2       31.89       33.52      1.89 o
   2  -7   2        7.00        8.26      1.13 o
  -8  -6   2      201.93      195.96      4.64 o
  -7  -6   2       96.31       96.72      3.55 o
  -6  -6   2        0.83        0.41      0.54 o
  -5  -6   2        2.29        3.68      0.54 o
  -4  -6   2      882.30      877.49     12.37 o
  -3  -6   2      116.56      114.48      2.19 o
  -2  -6   2      129.46      115.76      1.92 o
  -1  -6   2      512.48      513.48      6.94 o
   0  -6   2       41.78       41.80      1.12 o
   1  -6   2      147.43      150.04      3.28 o
   2  -6   2      107.63      103.48      2.76 o
   3  -6   2       70.47       75.95      2.40 o
   4  -6   2       30.46       30.94      3.37 o
  -8  -5   2      274.88      274.69      5.72 o
  -7  -5   2      340.53      337.80      5.79 o
  -6  -5   2      290.18      291.83      4.47 o
  -5  -5   2      309.67      311.68      3.94 o
  -4  -5   2      462.17      445.71      5.26 o
  -3  -5   2      205.72      207.51      2.66 o
  -2  -5   2       43.80       39.96      1.09 o
  -1  -5   2       46.61       51.85      0.97 o
   0  -5   2      334.95      318.83      3.23 o
   1  -5   2      301.93      293.30      3.43 o
   2  -5   2        0.90        1.22      0.63 o
   3  -5   2      125.19      127.16      3.00 o
   4  -5   2       52.35       53.93      2.00 o
   5  -5   2       33.65       33.12      2.73 o
  -8  -4   2      264.48      268.06      5.50 o
  -7  -4   2      382.41      381.57      6.07 o
  -6  -4   2        2.23        2.85      0.52 o
  -5  -4   2       58.05       58.59      1.22 o
  -4  -4   2      158.82      170.23      2.35 o
  -3  -4   2     1412.66     1383.51     16.06 o
  -2  -4   2       32.57       29.53      0.90 o
  -1  -4   2      357.44      351.07      3.96 o
   0  -4   2      229.22      229.00      2.59 o
   1  -4   2      176.98      167.35      2.11 o
   2  -4   2       61.50       63.66      1.28 o
   3  -4   2        0.87        1.96      0.66 o
   4  -4   2       68.39       68.97      2.10 o
   5  -4   2      476.42      454.04     12.34 o
  -8  -3   2      265.24      289.52      8.66 o
  -7  -3   2       59.44       60.82      1.71 o
  -6  -3   2      972.88      974.75      9.71 o
  -5  -3   2      539.92      507.15      6.40 o
  -4  -3   2      500.86      499.07      5.06 o
  -3  -3   2     1840.58     1870.39     19.37 o
  -2  -3   2      477.89      485.00      6.79 o
  -1  -3   2       94.26       64.70      0.99 o
   0  -3   2        1.14        4.04      0.56 o
   1  -3   2     1544.63     1534.51     12.39 o
   2  -3   2       51.38       59.20      1.00 o
   3  -3   2        4.99        4.12      0.58 o
   4  -3   2      187.47      191.62      5.77 o
   5  -3   2        9.70       11.37      1.41 o
   6  -3   2       56.42       55.58      4.57 o
  -8  -2   2        1.58        3.21      1.60 o
  -7  -2   2      141.89      146.60      2.95 o
  -6  -2   2       48.11       48.65      1.23 o
  -5  -2   2      782.34      798.95      7.92 o
  -4  -2   2      998.06     1013.25      9.81 o
  -3  -2   2      109.48       97.37      1.39 o
  -2  -2   2      357.17      359.87      3.67 o
  -1  -2   2      287.26      275.75      3.11 o
   0  -2   2     2865.03     2945.84     27.15 o
   1  -2   2        7.61        2.29      0.17 o
   2  -2   2      520.53      504.28      6.16 o
   3  -2   2      460.56      466.43      8.31 o
   4  -2   2       34.87       35.59      1.42 o
   5  -2   2      604.77      615.70      8.76 o
   6  -2   2      274.00      261.31      5.74 o
   7  -2   2        4.94        6.05      1.19 o
  -8  -1   2      213.63      219.92      5.43 o
  -7  -1   2      285.58      290.12      4.91 o
  -6  -1   2      551.73      561.88     11.11 o
  -5  -1   2     2700.30     2690.01     27.76 o
  -4  -1   2      716.58      747.05      7.79 o
  -3  -1   2     1095.57     1255.46     11.12 o
  -2  -1   2       42.33       47.27      0.64 o
  -1  -1   2       94.35       83.04      0.89 o
   0  -1   2     1845.80     1902.31     16.86 o
   1  -1   2      251.16      261.27      2.10 o
   2  -1   2      664.84      724.31      7.06 o
   3  -1   2      841.30      863.93      8.42 o
   4  -1   2      173.14      175.46      1.95 o
   5  -1   2       13.68       16.63      0.82 o
   6  -1   2       90.39       91.11      4.41 o
   7  -1   2       49.97       47.92      2.40 o
   8  -1   2        0.67        0.59      1.00 o
  -8   0   2        1.02        0.35      1.07 o
  -7   0   2      125.87      122.47      2.83 o
  -6   0   2      619.24      608.10      8.83 o
  -5   0   2     1105.31     1087.91     14.66 o
  -4   0   2      377.04      378.71      3.75 o
  -3   0   2        1.87        2.53      0.19 o
  -2   0   2      952.94     1102.67      9.16 o
  -1   0   2     2652.68     2677.33     19.13 o
   0   0   2      133.83      131.68      1.30 o
   1   0   2      744.07      783.82      7.01 o
   2   0   2      363.66      351.36      4.24 o
   3   0   2      106.99       96.00      1.27 o
   4   0   2      765.96      742.86      7.93 o
   5   0   2        1.56        4.79      0.72 o
   6   0   2      110.99      113.73      3.12 o
   7   0   2      104.55      105.09      3.12 o
   8   0   2      152.31      144.44      4.12 o
  -7   1   2      178.85      170.11      3.75 o
  -6   1   2      694.64      706.10     12.30 o
  -5   1   2      827.25      826.04     11.50 o
  -4   1   2      146.36      148.27      2.73 o
  -3   1   2      380.78      410.95      5.86 o
  -2   1   2     3397.16     3554.88     42.46 o
  -1   1   2     1055.50     1104.38      9.70 o
   0   1   2      554.87      610.10      7.13 o
   1   1   2      401.97      422.88      3.19 o
   2   1   2        3.61        2.87      0.23 o
   3   1   2      857.43      947.37      9.02 o
   4   1   2     1389.00     1482.14     13.08 o
   5   1   2      127.15      123.14      1.93 o
   6   1   2      602.90      599.81     13.55 o
   7   1   2       86.49       84.48      6.09 o
   8   1   2       46.52       41.55      2.12 o
   9   1   2        0.68        0.96      1.28 o
  -7   2   2       11.12       12.10      1.22 o
  -6   2   2       58.74       58.23      1.69 o
  -5   2   2     1889.49     1877.31     21.90 o
  -4   2   2      645.52      671.18      8.34 o
  -3   2   2       44.96       53.08      1.23 o
  -2   2   2      285.17      305.38      3.50 o
  -1   2   2     1045.01     1081.04     11.62 o
   0   2   2        5.49        5.95      0.31 o
   1   2   2     5991.06     6022.43     46.98 o
   2   2   2      752.35      718.15      6.42 o
   3   2   2      366.20      370.94      3.73 o
   4   2   2      446.10      419.02      4.63 o
   5   2   2      546.29      514.94      6.86 o
   6   2   2       26.78       27.79      0.92 o
   7   2   2       12.56       14.31      1.19 o
   8   2   2       72.79       77.19      2.81 o
   9   2   2        1.33        0.57      1.28 o
  -6   3   2      254.23      251.85      5.04 o
  -5   3   2      639.71      618.89      9.97 o
  -4   3   2      372.49      368.41      7.82 o
  -3   3   2      344.36      339.09      4.62 o
  -2   3   2      460.66      459.66      4.72 o
  -1   3   2      895.36      934.90      9.10 o
   0   3   2      185.37      166.92      5.28 o
   1   3   2     1725.83     1858.89     15.69 o
   2   3   2     2015.93     1931.65     17.34 o
   3   3   2     4556.09     4562.50     46.17 o
   4   3   2     2628.70     2763.32     25.75 o
   5   3   2        1.52        2.93      0.36 o
   6   3   2      375.19      365.82      4.65 o
   7   3   2      475.08      455.04      9.05 o
   8   3   2       27.79       29.07      1.80 o
   9   3   2       35.97       32.16      2.03 o
  -5   4   2      347.12      339.17      5.17 o
  -4   4   2     1050.50     1034.47     14.07 o
  -3   4   2        5.52        4.94      0.58 o
  -2   4   2        1.14        2.06      0.43 o
  -1   4   2      111.09      114.21      1.78 o
   0   4   2      414.98      369.06      5.57 o
   1   4   2       82.71       74.90      1.07 o
   2   4   2      155.48      130.87      1.61 o
   3   4   2      628.99      633.25      6.76 o
   4   4   2      433.60      418.16      4.64 o
   5   4   2        3.62        4.98      0.52 o
   6   4   2       21.49       18.71      0.72 o
   7   4   2       84.68       90.20      1.91 o
   8   4   2       54.46       59.17      2.37 o
   9   4   2        1.44        1.38      1.07 o
  -5   5   2      181.36      174.07      4.36 o
  -4   5   2       62.31       60.44      2.19 o
  -3   5   2       25.66       23.83      1.69 o
  -2   5   2      427.50      409.80      6.64 o
  -1   5   2       79.97       83.10      1.97 o
   0   5   2      510.55      483.99      7.25 o
   1   5   2       21.10       18.56      0.64 o
   2   5   2      130.00      111.53      1.55 o
   3   5   2     1670.97     1689.75     16.91 o
   4   5   2      616.72      646.54      7.10 o
   5   5   2      163.35      170.14      2.76 o
   6   5   2       58.25       56.23      1.93 o
   7   5   2      608.30      596.33      7.70 o
   8   5   2      160.28      156.33      3.38 o
   9   5   2        7.83        8.98      1.92 o
  -4   6   2      148.92      147.33      5.77 o
  -3   6   2       98.56       96.43      2.97 o
  -2   6   2      140.99      121.97      6.73 o
  -1   6   2      192.33      189.08      4.54 o
   0   6   2      128.72      129.64      2.81 o
   1   6   2      126.57      128.98      2.09 o
   2   6   2      481.62      484.41      4.61 o
   3   6   2        7.12        8.01      0.52 o
   4   6   2        6.19        6.14      0.51 o
   5   6   2      456.16      443.85      5.28 o
   6   6   2      168.52      160.86      2.82 o
   7   6   2      276.07      267.65      4.08 o
   8   6   2        2.96        2.97      1.12 o
   9   6   2        4.97       13.15      1.92 o
  -2   7   2       16.62       17.99      1.69 o
  -1   7   2      126.68      123.27      3.77 o
   0   7   2       58.67       64.61      4.89 o
   1   7   2       39.02       37.02      1.54 o
   2   7   2       25.16       25.64      1.04 o
   3   7   2      668.81      670.81      6.84 o
   4   7   2      488.41      491.65      5.26 o
   5   7   2      185.95      179.30      2.48 o
   6   7   2      228.70      216.64      2.83 o
   7   7   2       84.68       81.17      1.93 o
   8   7   2        1.27        0.64      1.44 o
   9   7   2       73.69       80.64      4.17 o
  -1   8   2       11.85       12.44      1.62 o
   0   8   2       51.90       50.74      2.54 o
   1   8   2      255.42      250.19      5.93 o
   2   8   2      143.60      150.41      4.49 o
   3   8   2      328.19      320.17      4.87 o
   4   8   2       26.00       26.81      1.17 o
   5   8   2      132.00      133.87      2.60 o
   6   8   2      104.06      100.74      2.21 o
   7   8   2      100.49       96.77      2.19 o
   8   8   2        4.25        5.77      1.76 o
   1   9   2      298.98      292.89      6.97 o
   2   9   2      155.15      164.97      5.37 o
   3   9   2       74.73       75.30      2.63 o
   4   9   2       79.13       78.66      2.08 o
   5   9   2      155.71      149.44      2.97 o
   6   9   2        8.70        7.13      1.09 o
   7   9   2       11.14       14.70      1.61 o
  -5  -9   3       16.13       15.24      1.47 o
  -4  -9   3       53.46       57.95      2.49 o
  -3  -9   3        3.26        2.21      2.00 o
  -2  -9   3       29.85       25.79      1.75 o
  -7  -8   3       22.49       23.63      1.48 o
  -6  -8   3      126.56      127.51      3.08 o
  -5  -8   3       30.49       30.54      1.56 o
  -4  -8   3        1.17        0.80      0.65 o
  -3  -8   3      314.59      321.07      5.58 o
  -2  -8   3       45.75       45.45      2.25 o
  -1  -8   3       81.06       85.68      1.95 o
   0  -8   3      173.91      175.46      3.79 o
   1  -8   3       32.87       34.52      3.85 o
  -8  -7   3        4.90        4.98      1.13 o
  -7  -7   3      154.41      153.10      5.52 o
  -6  -7   3       48.83       54.18      1.87 o
  -5  -7   3       75.44       74.80      1.67 o
  -4  -7   3      148.69      140.92      2.80 o
  -3  -7   3       60.83       60.41      1.55 o
  -2  -7   3       18.83       18.44      0.86 o
  -1  -7   3      132.50      131.78      2.27 o
   0  -7   3        3.95        3.65      0.58 o
   1  -7   3      167.17      172.48      4.54 o
   2  -7   3       23.06       25.86      1.55 o
  -8  -6   3       30.93       33.78      3.77 o
  -7  -6   3       84.65       81.00      2.26 o
  -6  -6   3       70.92       64.84      1.74 o
  -5  -6   3      235.73      231.84      3.70 o
  -4  -6   3      190.77      195.24      2.84 o
  -3  -6   3      136.72      132.62      2.20 o
  -2  -6   3      166.47      159.15      2.70 o
  -1  -6   3      422.78      424.13      5.01 o
   0  -6   3      311.20      322.30      3.75 o
   1  -6   3       59.47       62.80      2.27 o
   2  -6   3       22.63       23.03      1.39 o
   3  -6   3      270.77      256.66      5.03 o
   4  -6   3       48.63       50.02      4.01 o
  -8  -5   3       18.08       17.39      1.41 o
  -7  -5   3       35.15       37.24      1.34 o
  -6  -5   3      137.39      131.72      2.68 o
  -5  -5   3      261.33      256.73      3.87 o
  -4  -5   3      124.32      125.76      2.00 o
  -3  -5   3       38.62       37.06      1.52 o
  -2  -5   3       33.85       29.90      0.97 o
  -1  -5   3       76.00       63.20      1.07 o
   0  -5   3      316.40      312.63      3.50 o
   1  -5   3       71.55       66.22      1.40 o
   2  -5   3      111.90      116.72      2.69 o
   3  -5   3        1.96        3.24      0.78 o
   4  -5   3       50.05       54.57      2.78 o
   5  -5   3       66.40       67.37      3.29 o
  -8  -4   3       73.81       76.52      2.65 o
  -7  -4   3      399.76      396.17      6.28 o
  -6  -4   3      209.04      208.95      3.31 o
  -5  -4   3       82.99       86.66      1.54 o
  -4  -4   3       13.23       11.51      0.55 o
  -3  -4   3     1664.45     1652.26     20.64 o
  -2  -4   3      519.44      485.11      6.20 o
  -1  -4   3     1338.02     1311.34     13.41 o
   0  -4   3     1780.77     1901.29     25.64 o
   1  -4   3       84.15       88.36      1.36 o
   2  -4   3        1.47        2.85      0.48 o
   3  -4   3       23.61       19.66      1.03 o
   4  -4   3      443.82      426.84      6.89 o
   5  -4   3       15.68       15.13      2.40 o
  -8  -3   3        3.37        4.33      1.44 o
  -7  -3   3       43.99       48.33      1.87 o
  -6  -3   3       21.92       23.91      0.86 o
  -5  -3   3        4.17        6.56      0.48 o
  -4  -3   3      218.95      211.96      2.79 o
  -3  -3   3      253.82      259.99      3.13 o
  -2  -3   3     1583.01     1532.02     17.82 o
  -1  -3   3       14.48        8.43      0.29 o
   0  -3   3       33.91       47.57      0.81 o
   1  -3   3      419.90      422.00      4.20 o
   2  -3   3       13.69       11.36      0.49 o
   3  -3   3      112.66      129.41      2.09 o
   4  -3   3       82.56       81.79      2.43 o
   5  -3   3       68.00       67.17      4.01 o
   6  -3   3       67.79       66.16      2.95 o
  -8  -2   3        0.76        2.73      1.60 o
  -7  -2   3      394.15      395.58      7.41 o
  -6  -2   3       59.66       67.25      1.51 o
  -5  -2   3        4.92        6.70      0.46 o
  -4  -2   3       12.41       13.62      0.53 o
  -3  -2   3     2054.60     2040.88     17.73 o
  -2  -2   3     5286.40     5126.57     52.38 o
  -1  -2   3      190.67      224.25      2.39 o
   0  -2   3     1046.03     1069.83      9.43 o
   1  -2   3      173.89      203.73      1.86 o
   2  -2   3      700.02      679.86      7.38 o
   3  -2   3      481.35      469.30      5.22 o
   4  -2   3      180.40      169.81      4.73 o
   5  -2   3      375.84      362.30     11.06 o
   6  -2   3      182.07      177.76      6.81 o
   7  -2   3       51.37       52.24      2.65 o
  -8  -1   3      182.49      183.24      6.57 o
  -7  -1   3      179.19      181.69      3.57 o
  -6  -1   3        5.15        5.85      0.71 o
  -5  -1   3       27.68       31.48      0.80 o
  -4  -1   3      858.29      904.41      7.72 o
  -3  -1   3     1244.30     1313.19     11.66 o
  -2  -1   3      106.39      121.97      1.33 o
  -1  -1   3      198.95      232.79      2.41 o
   0  -1   3       66.03       45.92      0.56 o
   1  -1   3      184.32      220.70      2.23 o
   2  -1   3     1917.75     2050.75     17.75 o
   3  -1   3      163.09      232.09      2.50 o
   4  -1   3        6.94       16.76      0.46 o
   5  -1   3       27.33       26.27      1.01 o
   6  -1   3        0.87        2.08      0.77 o
   7  -1   3      304.14      279.04      6.20 o
   8  -1   3       62.80       62.07      4.89 o
  -8   0   3       37.82       38.31      3.05 o
  -7   0   3      345.05      328.17      5.55 o
  -6   0   3      961.69      972.99     13.50 o
  -5   0   3      133.18      138.42      2.71 o
  -4   0   3       53.68       63.31      0.93 o
  -3   0   3      621.07      708.08      6.06 o
  -2   0   3     1728.08     1829.35     21.40 o
  -1   0   3      130.23      153.30      1.30 o
   0   0   3     2497.48     2385.53     19.73 o
   1   0   3     2203.52     2193.91     19.24 o
   2   0   3       71.72       57.98      0.63 o
   3   0   3      348.81      356.46      4.29 o
   4   0   3      201.30      191.44      2.33 o
   5   0   3       24.47       26.07      0.80 o
   6   0   3      279.44      283.33      6.57 o
   7   0   3      221.29      199.81      6.49 o
   8   0   3      163.14      161.71      4.47 o
  -7   1   3      298.75      302.76      9.80 o
  -6   1   3       48.02       48.86      1.49 o
  -5   1   3       10.91       10.67      0.74 o
  -4   1   3      163.56      165.98      3.01 o
  -3   1   3     1050.78     1121.45     13.07 o
  -2   1   3     5005.29     5462.18     60.97 o
  -1   1   3      209.12      294.40      3.01 o
   0   1   3       85.03       76.66      0.94 o
   1   1   3     4308.95     4316.28     37.37 o
   2   1   3      236.89      268.84      2.45 o
   3   1   3      967.09     1143.08     10.84 o
   4   1   3      622.49      820.66      7.99 o
   5   1   3      357.30      359.56      4.56 o
   6   1   3        6.78       10.26      0.96 o
   7   1   3      206.24      206.73      6.73 o
   8   1   3      195.28      174.94      4.56 o
   9   1   3        2.04        2.32      1.36 o
  -7   2   3        4.29        7.35      2.05 o
  -6   2   3      294.68      276.70      4.36 o
  -5   2   3      289.49      284.75      4.26 o
  -4   2   3      109.80      114.27      2.13 o
  -3   2   3      279.30      312.45      4.30 o
  -2   2   3      482.23      504.17      5.08 o
  -1   2   3     1030.14     1089.00     13.34 o
   0   2   3      481.98      486.58      6.20 o
   1   2   3        5.00        7.73      0.28 o
   2   2   3      291.56      255.91      2.29 o
   3   2   3       33.62       32.48      0.79 o
   4   2   3       26.98       23.18      1.42 o
   5   2   3     1253.47     1253.87     11.97 o
   6   2   3      202.98      214.38      3.84 o
   7   2   3       76.85       76.76      2.53 o
   8   2   3        9.30        9.41      1.19 o
   9   2   3      316.57      343.24     13.15 o
  -6   3   3       67.59       65.27      1.94 o
  -5   3   3        1.62        2.81      0.69 o
  -4   3   3      614.55      595.28      7.92 o
  -3   3   3     1027.11     1039.53     12.45 o
  -2   3   3      768.75      794.95      7.88 o
  -1   3   3      438.44      470.01      5.21 o
   0   3   3      309.53      325.72      6.18 o
   1   3   3      617.33      619.39      5.77 o
   2   3   3      380.03      393.51      3.56 o
   3   3   3      485.95      444.90      4.08 o
   4   3   3       25.02       15.70      0.78 o
   5   3   3       22.65       20.67      0.63 o
   6   3   3      104.60      109.64      1.93 o
   7   3   3       55.26       59.19      1.78 o
   8   3   3        0.90        1.60      0.91 o
   9   3   3       21.42       18.27      1.64 o
  -5   4   3      492.18      489.79      6.90 o
  -4   4   3      672.10      662.30      8.63 o
  -3   4   3       46.79       46.27      1.39 o
  -2   4   3       84.35       89.70      1.79 o
  -1   4   3       16.32       13.28      0.52 o
   0   4   3     1196.77     1176.20     14.23 o
   1   4   3     1643.92     1568.68     14.29 o
   2   4   3      187.39      208.24      2.33 o
   3   4   3      519.47      512.46      5.03 o
   4   4   3      112.66      104.70      1.79 o
   5   4   3      335.88      312.63      3.45 o
   6   4   3       20.33       24.19      1.41 o
   7   4   3        5.37        5.04      0.61 o
   8   4   3      147.07      155.85      4.06 o
   9   4   3      169.90      189.93      4.91 o
  -4   5   3        7.99        7.70      0.88 o
  -3   5   3      315.59      300.53      4.53 o
  -2   5   3      514.24      517.33      7.41 o
  -1   5   3      368.92      374.77     12.31 o
   0   5   3       75.21       73.87      1.47 o
   1   5   3      117.66      107.46      2.06 o
   2   5   3      146.89      139.39      2.02 o
   3   5   3      225.91      205.79      2.42 o
   4   5   3      231.19      248.25      2.84 o
   5   5   3      160.67      165.15      3.87 o
   6   5   3       28.90       29.28      1.07 o
   7   5   3      152.84      149.13      3.22 o
   8   5   3      197.10      195.96      3.95 o
   9   5   3        3.59        5.13      1.76 o
  -3   6   3       70.73       65.21      2.73 o
  -2   6   3       47.22       49.72      2.27 o
  -1   6   3      246.94      231.18      5.27 o
   0   6   3      306.55      316.42      5.36 o
   1   6   3      461.16      452.05      9.59 o
   2   6   3       13.13       12.58      0.59 o
   3   6   3       43.58       48.99      1.07 o
   4   6   3      111.14      108.52      1.67 o
   5   6   3      287.81      271.39      3.18 o
   6   6   3      294.17      302.98      3.92 o
   7   6   3        1.08        1.92      0.60 o
   8   6   3       34.62       39.54      1.72 o
   9   6   3      125.62      134.02      5.93 o
  -2   7   3      185.52      187.95      5.08 o
  -1   7   3      464.96      454.67      9.12 o
   0   7   3       45.81       46.75      2.81 o
   1   7   3       74.74       72.16      2.14 o
   2   7   3       63.20       63.07      1.30 o
   3   7   3      645.28      642.86      6.60 o
   4   7   3      930.65      944.88     10.13 o
   5   7   3      124.88      128.05      2.14 o
   6   7   3       52.06       49.41      1.21 o
   7   7   3        3.65        2.51      0.63 o
   8   7   3      115.57      114.89      3.93 o
   9   7   3        0.65        1.76      1.60 o
  -1   8   3        6.46        3.78      1.33 o
   0   8   3      191.95      201.47      5.31 o
   1   8   3      113.78      118.41      3.74 o
   2   8   3       44.65       46.14      1.87 o
   3   8   3       60.12       59.93      1.40 o
   4   8   3      135.54      129.75      2.44 o
   5   8   3       75.26       72.15      1.65 o
   6   8   3       50.71       53.74      1.64 o
   7   8   3       48.13       49.62      1.57 o
   8   8   3       32.44       31.10      2.73 o
   1   9   3        0.55        0.60      1.13 o
   2   9   3        0.91        1.67      1.13 o
   3   9   3       55.94       63.45      2.23 o
   4   9   3      835.51      818.34     10.26 o
   5   9   3      128.16      123.66      2.66 o
   6   9   3        7.29        7.28      1.04 o
   7   9   3        2.63        2.17      0.77 o
  -5  -9   4       58.69       57.29      2.55 o
  -4  -9   4        6.17        7.39      2.24 o
  -3  -9   4        9.87       11.50      1.76 o
  -2  -9   4       80.94       88.19      3.06 o
  -7  -8   4       12.60       14.59      1.47 o
  -6  -8   4       51.09       56.95      2.03 o
  -5  -8   4       17.53       21.53      2.48 o
  -4  -8   4       21.19       19.82      1.62 o
  -3  -8   4       64.38       66.23      2.12 o
  -2  -8   4       95.40      100.69      2.65 o
  -1  -8   4        1.95        0.96      0.72 o
   0  -8   4        0.96       -0.44      0.66 o
   1  -8   4      109.97      112.61      8.58 o
  -7  -7   4       52.95       51.48      2.31 o
  -6  -7   4      186.56      184.27      4.48 o
  -5  -7   4       72.69       66.45      1.99 o
  -4  -7   4       57.62       55.03      1.62 o
  -3  -7   4        8.54        6.58      0.71 o
  -2  -7   4      295.80      298.81      3.68 o
  -1  -7   4      283.13      285.83      3.36 o
   0  -7   4      132.64      131.02      2.37 o
   1  -7   4       85.24       88.30      2.11 o
   2  -7   4      184.79      193.03      4.22 o
  -8  -6   4      179.50      194.31      4.76 o
  -7  -6   4       17.20       18.07      1.22 o
  -6  -6   4        4.50        4.68      0.80 o
  -5  -6   4      413.35      399.84      6.39 o
  -4  -6   4       81.74       80.71      1.79 o
  -3  -6   4        5.65        6.42      0.59 o
  -2  -6   4      212.38      213.58      3.06 o
  -1  -6   4       44.04       44.24      1.01 o
   0  -6   4        2.37        2.90      0.43 o
   1  -6   4       58.47       57.00      1.42 o
   2  -6   4      569.32      591.69      9.17 o
   3  -6   4      217.84      221.77      6.06 o
  -8  -5   4       62.33       61.85      4.65 o
  -7  -5   4       60.23       59.10      1.71 o
  -6  -5   4      205.68      198.70      3.32 o
  -5  -5   4      158.58      158.12      3.86 o
  -4  -5   4      227.17      222.42      3.43 o
  -3  -5   4        1.45        2.17      1.07 o
  -2  -5   4       95.68       91.66      2.30 o
  -1  -5   4      261.28      246.14      3.58 o
   0  -5   4      974.94      946.55      8.09 o
   1  -5   4      165.72      167.02      2.08 o
   2  -5   4      590.93      602.86      7.92 o
   3  -5   4      214.22      211.93      4.10 o
   4  -5   4      131.40      123.95      4.19 o
  -8  -4   4      579.56      604.72     11.54 o
  -7  -4   4       48.38       52.73      4.65 o
  -6  -4   4       87.14       79.98      1.81 o
  -5  -4   4        2.01        2.07      0.52 o
  -4  -4   4      197.80      190.32      2.58 o
  -3  -4   4       24.89       18.39      0.75 o
  -2  -4   4      270.80      245.94      3.52 o
  -1  -4   4       24.24       23.43      0.57 o
   0  -4   4       68.67       60.05      1.01 o
   1  -4   4      704.10      719.87      6.21 o
   2  -4   4       44.85       42.74      0.88 o
   3  -4   4       88.56       89.84      2.21 o
   4  -4   4      136.68      135.30      4.19 o
   5  -4   4       15.12       16.14      1.70 o
  -8  -3   4       10.14        6.41      1.60 o
  -7  -3   4        3.88        4.79      1.12 o
  -6  -3   4       76.35       75.62      1.91 o
  -5  -3   4      270.14      266.02      3.41 o
  -4  -3   4      352.49      335.28      4.01 o
  -3  -3   4      136.52      160.27      2.11 o
  -2  -3   4       94.50       76.67      1.40 o
  -1  -3   4      162.60      146.74      1.78 o
   0  -3   4      848.94      783.33      7.66 o
   1  -3   4      561.08      552.97      4.78 o
   2  -3   4       84.59       83.62      1.58 o
   3  -3   4      183.61      208.50      3.05 o
   4  -3   4       72.46       81.82      5.29 o
   5  -3   4     1275.78     1195.28     31.10 o
   6  -3   4      499.45      470.99     14.75 o
  -8  -2   4      839.45      868.80     17.87 o
  -7  -2   4        3.44        6.10      1.02 o
  -6  -2   4       21.09       19.01      0.95 o
  -5  -2   4      128.80      128.08      1.76 o
  -4  -2   4      285.04      280.44      3.15 o
  -3  -2   4      805.12      732.72      7.16 o
  -2  -2   4      994.72      989.29      9.82 o
  -1  -2   4      472.23      479.41      4.82 o
   0  -2   4       74.76       88.37      1.06 o
   1  -2   4       45.55       57.19      1.28 o
   2  -2   4      387.01      373.18      4.10 o
   3  -2   4      507.23      500.28      6.15 o
   4  -2   4      334.28      328.71      7.61 o
   5  -2   4      433.05      408.79     12.34 o
   6  -2   4       52.50       47.29      3.53 o
   7  -2   4      101.52      102.67      4.25 o
  -8  -1   4       11.82        9.78      1.92 o
  -7  -1   4       16.42       15.47      1.36 o
  -6  -1   4      196.72      196.81      3.60 o
  -5  -1   4      457.02      454.83      4.81 o
  -4  -1   4     1578.99     1621.86     15.45 o
  -3  -1   4       60.24       83.32      1.08 o
  -2  -1   4     3121.47     3483.22     35.74 o
  -1  -1   4      742.36      722.64      6.55 o
   0  -1   4      619.83      620.53      6.05 o
   1  -1   4      924.83      985.33      8.67 o
   2  -1   4       98.84       99.89      1.02 o
   3  -1   4      595.72      636.99      5.78 o
   4  -1   4      192.21      207.26      3.30 o
   5  -1   4      253.11      239.53      4.89 o
   6  -1   4      537.94      517.95     23.33 o
   7  -1   4      153.59      159.59      4.16 o
   8  -1   4       44.60       43.17      2.27 o
  -8   0   4      103.87      110.94      4.97 o
  -7   0   4      335.12      351.59      8.26 o
  -6   0   4      116.21      116.44      4.86 o
  -5   0   4       15.40       13.66      0.93 o
  -4   0   4        1.27        2.93      0.65 o
  -3   0   4      416.01      457.23      4.65 o
  -2   0   4     1931.98     2045.55     16.78 o
  -1   0   4      660.31      703.23      5.91 o
   0   0   4       20.89       30.02      0.50 o
   1   0   4      720.63      697.03      7.29 o
   2   0   4      335.18      388.07      5.70 o
   3   0   4     1866.80     1954.03     18.55 o
   4   0   4      615.16      629.44      7.51 o
   5   0   4       82.31       73.51      1.72 o
   6   0   4       47.20       38.18      2.40 o
   7   0   4      179.37      176.39      4.35 o
   8   0   4      267.42      238.99      5.77 o
  -7   1   4       13.44       15.15      1.08 o
  -6   1   4       96.41       93.25      2.24 o
  -5   1   4      465.69      475.47      6.33 o
  -4   1   4        1.12        1.66      0.47 o
  -3   1   4       53.14       58.21      1.56 o
  -2   1   4       13.85       36.10      0.61 o
  -1   1   4      452.92      412.54      4.12 o
   0   1   4     1723.84     1842.60     17.22 o
   1   1   4     2052.98     2130.51     18.25 o
   2   1   4      145.38      152.06      1.39 o
   3   1   4      316.56      391.02      5.08 o
   4   1   4       99.20      148.83      1.82 o
   5   1   4      716.76      710.65      8.44 o
   6   1   4      320.89      306.23     10.23 o
   7   1   4      385.97      366.88      7.49 o
   8   1   4      407.85      392.41     13.55 o
   9   1   4       48.77       50.97      2.81 o
  -7   2   4       34.17       32.61      1.79 o
  -6   2   4       70.07       70.09      1.93 o
  -5   2   4        3.76        3.71      0.81 o
  -4   2   4      152.71      153.12      2.63 o
  -3   2   4      496.53      548.10      6.90 o
  -2   2   4     2638.67     2835.97     26.72 o
  -1   2   4     5330.46     5452.59     47.39 o
   0   2   4      685.01      730.62      7.04 o
   1   2   4     1637.21     1760.16     18.06 o
   2   2   4      103.76       98.38      1.20 o
   3   2   4      597.24      595.16      5.25 o
   4   2   4     1331.62     1385.86     13.08 o
   5   2   4      123.77      114.34      1.56 o
   6   2   4      291.34      263.07      4.55 o
   7   2   4      123.78      116.48      3.23 o
   8   2   4      119.03      101.23      3.19 o
   9   2   4      102.18       94.48      3.31 o
  -6   3   4       26.63       27.18      1.37 o
  -5   3   4       58.46       52.05      1.63 o
  -4   3   4      242.99      241.96      3.78 o
  -3   3   4      245.96      248.16      3.66 o
  -2   3   4      108.43      103.38      1.61 o
  -1   3   4      140.43      136.11      1.94 o
   0   3   4       43.48       49.21      1.16 o
   1   3   4      822.68      816.44      8.57 o
   2   3   4      439.36      471.85      3.95 o
   3   3   4      240.77      202.22      1.90 o
   4   3   4      146.57      219.70      2.24 o
   5   3   4       16.29       20.73      0.63 o
   6   3   4      954.27      981.84     10.88 o
   7   3   4      157.21      150.83      3.13 o
   8   3   4      218.86      202.79      4.95 o
   9   3   4       15.64       17.21      1.57 o
  -5   4   4       76.81       73.68      2.05 o
  -4   4   4       30.36       26.94      1.18 o
  -3   4   4      187.78      190.69      3.17 o
  -2   4   4      966.13     1016.50     12.47 o
  -1   4   4      374.63      357.06      6.29 o
   0   4   4      224.21      198.74      2.86 o
   1   4   4      150.91      167.31      2.18 o
   2   4   4      151.45      156.09      2.07 o
   3   4   4      873.14      911.64      7.46 o
   4   4   4      935.27      945.31      8.27 o
   5   4   4       25.89       21.08      0.68 o
   6   4   4        9.28        9.90      0.56 o
   7   4   4       36.69       37.12      1.50 o
   8   4   4      250.83      245.37      5.69 o
   9   4   4      115.66      116.60      7.53 o
  -4   5   4       30.35       33.08      2.01 o
  -3   5   4      161.86      148.97      2.86 o
  -2   5   4      358.19      349.88     10.79 o
  -1   5   4       88.39       93.15      2.99 o
   0   5   4       61.87       61.06      1.40 o
   1   5   4      824.61      826.65     14.23 o
   2   5   4     2267.30     2253.06     20.42 o
   3   5   4      133.12      149.00      1.98 o
   4   5   4      268.23      314.01      3.43 o
   5   5   4      130.79      138.39      2.20 o
   6   5   4      251.17      253.24      3.98 o
   7   5   4      529.56      524.15      8.39 o
   8   5   4      195.75      189.48      3.88 o
   9   5   4       64.72       64.28      4.17 o
  -3   6   4        1.97        1.81      0.86 o
  -2   6   4      418.61      394.06      6.72 o
  -1   6   4      587.28      567.83      8.48 o
   0   6   4       98.42       90.86      1.86 o
   1   6   4       16.34       16.35      1.57 o
   2   6   4      100.00       97.38      1.74 o
   3   6   4        3.02        4.54      0.46 o
   4   6   4       96.48       92.02      1.52 o
   5   6   4      104.31       97.00      1.58 o
   6   6   4      233.83      230.06      2.83 o
   7   6   4       16.55       13.42      1.10 o
   8   6   4       24.32       28.65      1.50 o
   9   6   4      323.96      340.34     11.22 o
  -2   7   4      410.91      390.82     10.42 o
  -1   7   4      169.94      158.46      4.81 o
   0   7   4      113.31      112.38      7.69 o
   1   7   4       31.93       33.27      1.43 o
   2   7   4      354.53      340.27      5.25 o
   3   7   4      161.54      160.33      2.28 o
   4   7   4      104.86      104.17      2.24 o
   5   7   4        3.03        3.28      0.51 o
   6   7   4      233.11      222.93      2.89 o
   7   7   4      312.98      307.00      4.39 o
   8   7   4       29.03       26.14      6.17 o
   9   7   4        0.63        1.65      1.07 o
  -1   8   4       30.65       34.95      2.89 o
   0   8   4      126.90      133.96      4.20 o
   1   8   4       23.94       24.42      1.81 o
   2   8   4       98.03       97.25      2.68 o
   3   8   4       18.72       17.55      0.84 o
   4   8   4       91.53       86.67      1.67 o
   5   8   4      167.92      162.72      2.63 o
   6   8   4        6.97        6.30      0.73 o
   7   8   4        8.32        8.92      1.05 o
   8   8   4       86.14       86.87      5.85 o
   1   9   4      124.79      132.10      5.61 o
   2   9   4       88.73       86.26      4.81 o
   3   9   4       49.90       50.40      2.44 o
   4   9   4       33.41       38.48      1.55 o
   5   9   4        1.00        0.29      0.70 o
   6   9   4        1.63        1.92      0.77 o
   7   9   4       49.79       53.34      1.76 o
  -3  -9   5       90.49       93.45      3.23 o
  -6  -8   5       50.92       49.74      3.21 o
  -5  -8   5        2.90        1.51      1.00 o
  -4  -8   5      218.14      218.23      5.77 o
  -3  -8   5      116.70      111.29      2.87 o
  -2  -8   5       69.44       71.70      2.27 o
  -1  -8   5      173.43      163.75      3.61 o
   0  -8   5      207.27      203.28      4.00 o
  -7  -7   5        3.68        6.03      0.98 o
  -6  -7   5       77.32       79.07      2.34 o
  -5  -7   5       94.68       93.25      2.46 o
  -4  -7   5       83.56       85.56      2.96 o
  -3  -7   5      115.74      111.84      2.38 o
  -2  -7   5      527.12      521.36      5.79 o
  -1  -7   5      247.24      265.66      3.20 o
   0  -7   5      209.10      212.59      3.50 o
   1  -7   5       59.24       61.90      1.78 o
   2  -7   5       14.47       14.57      1.32 o
  -8  -6   5        6.79        4.65      1.13 o
  -7  -6   5        8.04        7.15      1.11 o
  -6  -6   5       82.13       82.32      2.55 o
  -5  -6   5      310.89      306.57      4.65 o
  -4  -6   5      152.44      145.94      2.86 o
  -3  -6   5       23.39       23.42      1.20 o
  -2  -6   5        5.13        5.40      0.53 o
  -1  -6   5      320.85      327.12      3.65 o
   0  -6   5      189.30      190.02      2.42 o
   1  -6   5      131.10      139.77      2.17 o
   2  -6   5      350.25      341.76      5.99 o
   3  -6   5      195.85      206.90      5.78 o
  -8  -5   5      139.30      141.55      6.33 o
  -7  -5   5       64.57       68.15      1.68 o
  -6  -5   5      243.21      251.28      3.99 o
  -5  -5   5       36.83       36.28      1.39 o
  -4  -5   5      120.70      116.11      2.17 o
  -3  -5   5      314.62      307.82      5.16 o
  -2  -5   5       37.23       35.78      0.94 o
  -1  -5   5      775.18      785.41      7.33 o
   0  -5   5      495.71      506.70      4.67 o
   1  -5   5      350.98      357.56      3.52 o
   2  -5   5       18.18       18.55      0.81 o
   3  -5   5      348.39      348.73      5.95 o
   4  -5   5      307.80      306.03      7.54 o
  -8  -4   5        3.42        1.52      0.91 o
  -7  -4   5      227.61      229.75      5.69 o
  -6  -4   5      338.08      342.57      4.52 o
  -5  -4   5      134.04      128.91      2.37 o
  -4  -4   5        6.48        5.75      0.58 o
  -3  -4   5       52.19       63.09      1.21 o
  -2  -4   5       35.56       26.01      0.79 o
  -1  -4   5      455.98      454.35      4.07 o
   0  -4   5      645.05      632.62      6.45 o
   1  -4   5     1215.33     1213.02     10.08 o
   2  -4   5       90.01       92.03      1.47 o
   3  -4   5      206.12      199.67      3.72 o
   4  -4   5       39.15       44.39      2.32 o
   5  -4   5        9.70       12.92      1.57 o
  -8  -3   5      171.93      169.45      6.09 o
  -7  -3   5       92.52       93.50      2.83 o
  -6  -3   5       10.76       14.51      0.93 o
  -5  -3   5      136.07      138.59      2.20 o
  -4  -3   5      103.17      107.37      1.79 o
  -3  -3   5      685.22      685.57      6.91 o
  -2  -3   5     1472.38     1429.46     15.17 o
  -1  -3   5      733.01      695.82      6.96 o
   0  -3   5      257.95      251.72      2.92 o
   1  -3   5      162.61      146.84      1.59 o
   2  -3   5      330.58      347.79      4.02 o
   3  -3   5      372.92      391.85      5.66 o
   4  -3   5      406.19      405.91     12.18 o
   5  -3   5      325.63      307.32     10.42 o
   6  -3   5       61.33       53.54      4.01 o
  -8  -2   5      260.67      280.70      8.50 o
  -7  -2   5       77.38       90.37      4.97 o
  -6  -2   5       25.97       26.69      1.20 o
  -5  -2   5      359.29      342.22      4.69 o
  -4  -2   5      182.77      181.63      2.05 o
  -3  -2   5      106.76       71.95      1.52 o
  -2  -2   5       66.25       93.57      1.44 o
  -1  -2   5     1105.83     1125.43     10.07 o
   0  -2   5       74.52       61.64      0.89 o
   1  -2   5      325.60      288.20      3.06 o
   2  -2   5     1550.89     1621.40     16.33 o
   3  -2   5      155.94      138.33      2.11 o
   4  -2   5      221.56      226.68      6.42 o
   5  -2   5       52.97       50.34      3.21 o
   6  -2   5      230.05      222.99      8.34 o
   7  -2   5       75.18       64.28      4.33 o
  -8  -1   5       51.08       51.55      2.65 o
  -7  -1   5      203.72      201.01      4.70 o
  -6  -1   5        4.25        5.60      0.96 o
  -5  -1   5       87.77      102.07      1.71 o
  -4  -1   5      665.73      649.50      6.54 o
  -3  -1   5      344.90      358.30      3.76 o
  -2  -1   5       10.28        4.40      0.23 o
  -1  -1   5       51.71       46.29      0.77 o
   0  -1   5        5.00        1.45      0.28 o
   1  -1   5      202.91      174.62      2.25 o
   2  -1   5      781.98      829.19      9.84 o
   3  -1   5     2488.25     2679.30     30.59 o
   4  -1   5     1175.22     1290.71     17.17 o
   5  -1   5       20.97       22.28      2.08 o
   6  -1   5      362.07      346.85      7.04 o
   7  -1   5       14.03       14.83      1.30 o
   8  -1   5       16.90       19.72      1.73 o
  -7   0   5      626.70      672.05     11.99 o
  -6   0   5       43.06       45.48      1.70 o
  -5   0   5      137.62      139.42      2.81 o
  -4   0   5      117.27      117.20      1.94 o
  -3   0   5      122.73      107.09      1.25 o
  -2   0   5       95.21      125.69      1.21 o
  -1   0   5      894.27      939.20      7.93 o
   0   0   5     3019.25     2937.93     24.17 o
   1   0   5     2581.78     2460.17     28.06 o
   2   0   5     1656.02     1772.59     24.58 o
   3   0   5       95.35       79.67      1.22 o
   4   0   5       49.72       43.25      1.35 o
   5   0   5      103.30      102.66      2.37 o
   6   0   5      217.22      214.78      4.74 o
   7   0   5      385.68      358.11      7.42 o
   8   0   5      185.43      184.16      4.81 o
  -7   1   5       61.02       54.44      2.81 o
  -6   1   5       18.18       19.23      1.06 o
  -5   1   5      180.45      184.15      3.08 o
  -4   1   5       75.27       78.97      1.70 o
  -3   1   5      241.39      249.60      2.58 o
  -2   1   5        2.53        1.77      0.21 o
  -1   1   5       48.52       27.24      0.80 o
   0   1   5      580.99      551.66      5.07 o
   1   1   5      115.15       97.98      1.24 o
   2   1   5     1856.39     1902.85     19.39 o
   3   1   5        8.64        7.80      0.40 o
   4   1   5     1482.88     1614.18     22.40 o
   5   1   5      576.30      573.55      8.55 o
   6   1   5      275.60      259.11      4.45 o
   7   1   5      234.48      214.30      5.04 o
   8   1   5       44.28       45.68      3.13 o
   9   1   5      168.44      169.54     10.18 o
  -6   2   5       20.82       22.18      1.23 o
  -5   2   5        0.88        1.95      0.68 o
  -4   2   5      303.84      312.44      4.47 o
  -3   2   5       27.01       21.82      0.95 o
  -2   2   5      120.58      114.84      1.32 o
  -1   2   5      197.93      199.81      2.11 o
   0   2   5      259.53      273.43      3.51 o
   1   2   5      192.93      184.61      2.26 o
   2   2   5      529.91      480.76      3.98 o
   3   2   5       14.17        8.82      0.45 o
   4   2   5       85.51       91.83      1.06 o
   5   2   5      300.52      290.28      4.82 o
   6   2   5     1433.12     1279.21     18.24 o
   7   2   5      494.18      418.20      8.35 o
   8   2   5       35.44       37.48      1.96 o
   9   2   5       16.33       13.74      1.57 o
  -6   3   5       12.03       12.93      1.13 o
  -5   3   5       66.46       61.55      1.80 o
  -4   3   5     1044.17     1032.22     12.65 o
  -3   3   5      159.41      157.95      2.73 o
  -2   3   5        3.18        2.06      0.38 o
  -1   3   5      105.39      127.86      2.92 o
   0   3   5      696.34      682.97      9.46 o
   1   3   5       25.44       39.20      1.05 o
   2   3   5        7.40       10.90      0.40 o
   3   3   5     1035.35     1081.49      9.43 o
   4   3   5     1005.39     1031.97      9.01 o
   5   3   5      973.13     1005.31     11.91 o
   6   3   5      219.14      222.73      3.51 o
   7   3   5       96.05       90.36      2.89 o
   8   3   5       33.57       31.53      1.85 o
   9   3   5       84.12       84.86      3.08 o
  -5   4   5       17.00       18.36      1.48 o
  -4   4   5       43.96       40.78      1.48 o
  -3   4   5      130.43      127.84      2.48 o
  -2   4   5        7.35        9.35      0.82 o
  -1   4   5        8.65        8.82      0.59 o
   0   4   5      625.01      590.21      7.29 o
   1   4   5       40.93       33.20      0.98 o
   2   4   5       59.11       44.07      0.80 o
   3   4   5      317.16      331.02      3.00 o
   4   4   5      644.41      653.52      5.52 o
   5   4   5      280.03      272.49      2.80 o
   6   4   5       19.17        9.66      0.67 o
   7   4   5      937.41      829.62     12.50 o
   8   4   5      136.45      126.07      3.65 o
   9   4   5       27.23       26.44      1.85 o
  -4   5   5      223.18      207.64      3.75 o
  -3   5   5       73.58       66.30      2.06 o
  -2   5   5       14.96       13.29      0.98 o
  -1   5   5       26.05       28.34      1.20 o
   0   5   5       41.91       38.98      1.16 o
   1   5   5      556.25      554.07      7.91 o
   2   5   5      105.18       91.44      1.57 o
   3   5   5       15.80       13.08      0.55 o
   4   5   5      278.27      270.56      3.04 o
   5   5   5      248.17      253.45      2.67 o
   6   5   5       33.83       38.33      0.90 o
   7   5   5      120.70      123.02      3.56 o
   8   5   5      240.79      225.68      4.83 o
   9   5   5      295.35      310.58      9.46 o
  -3   6   5       21.52       19.88      1.43 o
  -2   6   5       86.95       85.68      2.36 o
  -1   6   5      258.38      257.56      5.69 o
   0   6   5      220.04      213.41      3.87 o
   1   6   5       22.36       19.79      0.89 o
   2   6   5      142.01      142.43      2.50 o
   3   6   5      208.36      208.96      2.59 o
   4   6   5       27.91       30.71      0.88 o
   5   6   5      219.85      212.43      2.66 o
   6   6   5      154.23      143.05      2.03 o
   7   6   5      344.41      336.58      4.97 o
   8   6   5      427.57      419.83     10.34 o
   9   6   5       57.06       61.40      4.01 o
  -2   7   5      104.58       98.02      2.76 o
  -1   7   5      216.51      221.42      4.34 o
   0   7   5       78.14       80.09      3.61 o
   1   7   5        1.59        1.31      0.62 o
   2   7   5       36.11       37.39      1.52 o
   3   7   5      193.37      185.01      2.80 o
   4   7   5       22.87       23.51      0.84 o
   5   7   5      118.01      114.55      1.98 o
   6   7   5       45.01       42.61      1.13 o
   7   7   5      312.64      308.90      5.38 o
   8   7   5      141.51      134.64      3.99 o
   9   7   5       17.94       18.76      2.56 o
  -1   8   5       71.61       68.61      4.01 o
   0   8   5       50.92       49.11      1.76 o
   1   8   5        4.71        7.00      1.00 o
   2   8   5       77.07       64.88      2.55 o
   3   8   5       41.15       42.73      1.51 o
   4   8   5      286.15      286.97      3.63 o
   5   8   5       33.28       30.79      1.15 o
   6   8   5       13.80       15.85      0.87 o
   7   8   5       84.93       81.48      3.08 o
   8   8   5       73.48       77.10      3.08 o
   1   9   5       75.50       77.27      4.17 o
   2   9   5       87.38       90.12      2.69 o
   3   9   5      152.64      157.29      3.66 o
   4   9   5       36.19       40.55      1.86 o
   5   9   5        0.57        0.40      0.73 o
   6   9   5        1.42        2.70      0.77 o
   7   9   5       46.77       43.77      2.38 o
  -6  -8   6       32.06       30.66      2.24 o
  -5  -8   6        7.56       10.42      1.92 o
  -4  -8   6      134.34      132.30      4.04 o
  -3  -8   6      518.32      508.35      8.04 o
  -2  -8   6      227.24      223.10      4.43 o
  -1  -8   6       26.13       25.59      1.43 o
   0  -8   6       19.44       19.92      1.36 o
  -7  -7   6       93.12       93.14      4.50 o
  -6  -7   6       90.58       84.58      2.46 o
  -5  -7   6      323.20      320.09      5.88 o
  -4  -7   6        1.94        1.62      0.84 o
  -3  -7   6       96.32       93.85      3.08 o
  -2  -7   6      326.66      334.92      5.16 o
  -1  -7   6      164.86      176.35      2.64 o
   0  -7   6       26.65       25.53      1.19 o
   1  -7   6       15.57       17.00      1.02 o
   2  -7   6       82.13       85.51      3.68 o
  -7  -6   6       25.36       21.11      1.73 o
  -6  -6   6        2.52        1.60      0.74 o
  -5  -6   6       77.28       79.42      1.81 o
  -4  -6   6      400.52      407.89      6.07 o
  -3  -6   6     1243.53     1232.28     13.46 o
  -2  -6   6      174.66      172.43      2.75 o
  -1  -6   6       62.78       57.51      1.30 o
   0  -6   6        3.43        4.32      0.61 o
   1  -6   6       53.14       55.39      1.20 o
   2  -6   6      538.87      553.74      8.72 o
   3  -6   6      161.44      163.53      5.10 o
  -8  -5   6        5.50        6.87      1.44 o
  -7  -5   6      185.33      185.69      3.88 o
  -6  -5   6      173.16      168.72      3.52 o
  -5  -5   6      184.72      182.02      2.87 o
  -4  -5   6      382.43      373.36      4.80 o
  -3  -5   6       74.99       73.07      2.11 o
  -2  -5   6       24.65       28.99      0.96 o
  -1  -5   6      219.21      218.72      2.78 o
   0  -5   6      903.31      924.99      8.65 o
   1  -5   6      529.89      537.23      4.97 o
   2  -5   6       26.09       26.64      0.97 o
   3  -5   6        8.81       14.55      2.32 o
   4  -5   6      117.70      120.67      4.19 o
  -8  -4   6       13.63       20.13      1.53 o
  -7  -4   6      134.99      122.67      3.40 o
  -6  -4   6       66.38       70.12      1.58 o
  -5  -4   6       79.04       86.16      1.71 o
  -4  -4   6       61.16       63.81      1.39 o
  -3  -4   6      710.41      699.75      7.91 o
  -2  -4   6      971.66      929.37     10.25 o
  -1  -4   6        1.63        1.79      0.30 o
   0  -4   6      733.80      708.46      7.16 o
   1  -4   6      493.86      496.24      4.50 o
   2  -4   6      402.80      418.06      4.55 o
   3  -4   6      175.75      178.96      3.47 o
   4  -4   6      129.82      127.67      4.02 o
   5  -4   6       55.57       50.92      2.72 o
  -8  -3   6       35.07       36.23      2.89 o
  -7  -3   6        1.28        1.60      0.84 o
  -6  -3   6       69.04       73.82      1.90 o
  -5  -3   6      170.30      177.28      2.68 o
  -4  -3   6       18.97       17.46      0.71 o
  -3  -3   6      237.64      217.43      3.33 o
  -2  -3   6      536.16      563.34      7.48 o
  -1  -3   6      735.84      731.20      7.33 o
   0  -3   6     2474.51     2552.27     22.86 o
   1  -3   6      866.86      893.85      8.74 o
   2  -3   6      229.92      215.26      2.75 o
   3  -3   6      329.95      353.50      4.79 o
   4  -3   6      150.21      149.41      5.93 o
   5  -3   6      502.74      503.70     15.07 o
   6  -3   6       50.95       58.99      4.17 o
  -8  -2   6        8.07        6.73      1.76 o
  -7  -2   6        9.26       12.99      1.92 o
  -6  -2   6       69.75       66.67      2.26 o
  -5  -2   6       99.07      110.09      2.12 o
  -4  -2   6      597.25      585.33      6.72 o
  -3  -2   6      169.65      161.82      2.31 o
  -2  -2   6     1240.22     1202.32     17.66 o
  -1  -2   6     1335.75     1293.72     11.59 o
   0  -2   6      184.82      172.64      2.04 o
   1  -2   6      222.51      233.74      3.77 o
   2  -2   6      415.37      420.22      4.62 o
   3  -2   6      667.71      688.19      9.81 o
   4  -2   6      700.55      690.15     12.92 o
   5  -2   6      136.54      133.86      5.61 o
   6  -2   6        4.39        4.81      1.60 o
   7  -2   6       11.76       12.02      2.40 o
  -7  -1   6       18.32       18.14      2.32 o
  -6  -1   6       39.19       44.37      1.98 o
  -5  -1   6       45.13       70.49      1.78 o
  -4  -1   6      596.98      640.65      5.34 o
  -3  -1   6       34.71       28.29      0.56 o
  -2  -1   6      452.62      485.38      4.59 o
  -1  -1   6       29.91       32.43      0.91 o
   0  -1   6     3275.22     3316.60     34.09 o
   1  -1   6     1682.74     1736.54     16.06 o
   2  -1   6      175.09      158.95      3.10 o
   3  -1   6      503.38      531.84      6.76 o
   4  -1   6       98.33       96.89      2.76 o
   5  -1   6      459.79      437.65     12.82 o
   6  -1   6       79.17       72.78      4.01 o
   7  -1   6        8.36       10.91      1.19 o
   8  -1   6        6.16        6.89      1.60 o
  -7   0   6       25.09       24.99      1.75 o
  -6   0   6      388.95      390.44      7.59 o
  -5   0   6      253.17      248.39      3.44 o
  -4   0   6       17.99       16.96      0.63 o
  -3   0   6      102.78       94.15      1.39 o
  -2   0   6      316.69      304.65      3.56 o
  -1   0   6      202.88      192.96      2.00 o
   0   0   6     1702.49     1696.99     16.01 o
   1   0   6     1986.72     2003.50     20.50 o
   2   0   6      952.11      989.46     10.35 o
   3   0   6      656.46      695.20      7.48 o
   4   0   6      875.18      858.16     14.33 o
   5   0   6      292.00      307.72      4.98 o
   6   0   6      285.63      243.29      5.24 o
   7   0   6        9.35       17.41      1.84 o
   8   0   6      202.09      193.52      5.01 o
  -7   1   6        8.63       11.24      1.47 o
  -6   1   6      234.59      238.08      5.32 o
  -5   1   6        0.94        2.51      0.74 o
  -4   1   6        2.99        2.50      0.62 o
  -3   1   6        1.04        2.45      0.42 o
  -2   1   6      333.42      350.26      3.26 o
  -1   1   6     1253.56     1271.58     12.09 o
   0   1   6      369.66      366.89      3.50 o
   1   1   6     3323.38     3283.93     28.44 o
   2   1   6     1302.61     1285.13     13.26 o
   3   1   6       25.50       29.60      0.78 o
   4   1   6       47.62       49.46      1.68 o
   5   1   6      331.86      305.75      5.03 o
   6   1   6      286.20      262.22      4.55 o
   7   1   6      131.11      129.84      3.51 o
   8   1   6       57.20       62.84      2.54 o
   9   1   6      173.16      175.38      6.41 o
  -6   2   6      103.00       98.51      2.71 o
  -5   2   6       70.04       65.93      1.81 o
  -4   2   6       68.90       65.93      1.83 o
  -3   2   6        5.00        6.27      0.62 o
  -2   2   6      996.48      988.61      8.95 o
  -1   2   6     1582.55     1644.26     20.41 o
   0   2   6       75.02       77.93      1.14 o
   1   2   6     1273.18     1311.64     12.41 o
   2   2   6      405.01      374.21      3.46 o
   3   2   6     1417.50     1424.50     12.22 o
   4   2   6       41.98       41.18      0.70 o
   5   2   6      560.90      589.17      7.64 o
   6   2   6      173.25      198.65      3.74 o
   7   2   6        0.91        3.45      0.89 o
   8   2   6      134.33      135.64      3.81 o
   9   2   6      224.77      242.18      6.65 o
  -6   3   6        1.34        0.97      0.84 o
  -5   3   6        0.87        0.86      0.70 o
  -4   3   6       43.66       48.06      1.53 o
  -3   3   6      310.70      322.95      4.65 o
  -2   3   6       21.84       18.69      1.00 o
  -1   3   6       35.16       30.80      1.16 o
   0   3   6      178.86      168.63      3.24 o
   1   3   6       19.98       15.01      0.60 o
   2   3   6      437.56      437.30      4.48 o
   3   3   6     1586.67     1652.08     14.22 o
   4   3   6       68.82       72.77      1.30 o
   5   3   6      364.54      360.82      3.81 o
   6   3   6      234.65      212.16      5.04 o
   7   3   6      256.86      270.25      4.25 o
   8   3   6        9.65       13.59      1.10 o
   9   3   6       15.87       21.59      1.69 o
  -5   4   6       70.39       66.51      2.05 o
  -4   4   6        3.55        2.23      0.74 o
  -3   4   6      247.80      237.77      4.32 o
  -2   4   6       60.27       61.04      1.80 o
  -1   4   6      164.59      160.40      2.60 o
   0   4   6        1.28        1.45      0.36 o
   1   4   6     1185.19     1187.76     14.00 o
   2   4   6     1126.92     1139.74     10.99 o
   3   4   6      490.11      494.37      5.03 o
   4   4   6      848.49      852.68      7.04 o
   5   4   6      117.59      129.85      1.54 o
   6   4   6       61.16       64.77      1.63 o
   7   4   6      135.14      124.86      2.90 o
   8   4   6       72.87       67.99      2.79 o
   9   4   6       91.43       99.94      4.81 o
  -4   5   6       25.33       25.94      1.56 o
  -3   5   6      135.18      130.35      3.01 o
  -2   5   6        4.35        3.58      0.79 o
  -1   5   6       24.77       22.89      1.18 o
   0   5   6       24.33       25.00      0.90 o
   1   5   6      621.76      582.85      7.42 o
   2   5   6      515.62      487.06      6.33 o
   3   5   6      288.54      267.15      3.37 o
   4   5   6        4.24        5.68      0.38 o
   5   5   6       31.60       32.30      0.83 o
   6   5   6      300.16      310.22      3.95 o
   7   5   6       13.43       13.66      0.85 o
   8   5   6      207.42      216.49      4.38 o
   9   5   6       97.91      102.80      3.39 o
  -3   6   6        1.03        0.23      0.92 o
  -2   6   6       89.02       87.92      2.50 o
  -1   6   6      123.42      118.00      2.80 o
   0   6   6      141.74      142.44      2.54 o
   1   6   6      266.09      247.85      3.79 o
   2   6   6      380.49      377.28      5.24 o
   3   6   6       95.27      101.00      1.83 o
   4   6   6       36.55       40.20      1.01 o
   5   6   6      269.06      266.05      3.14 o
   6   6   6      351.61      352.66      4.04 o
   7   6   6      266.86      247.35      4.80 o
   8   6   6      247.75      251.02      5.77 o
   9   6   6       12.92       15.71      2.40 o
  -2   7   6        2.00        3.41      1.05 o
  -1   7   6        2.14        1.37      0.86 o
   0   7   6        6.75        8.40      0.88 o
   1   7   6        0.72        1.00      0.76 o
   2   7   6      135.25      128.40      2.57 o
   3   7   6       24.12       22.44      1.32 o
   4   7   6       40.63       41.20      1.09 o
   5   7   6       21.99       21.61      0.82 o
   6   7   6      309.12      331.56      3.87 o
   7   7   6      119.43      126.20      7.13 o
   8   7   6       10.43       12.29      1.46 o
   9   7   6       47.93       42.32      3.53 o
   0   8   6       31.93       34.80      1.49 o
   1   8   6      137.70      141.29      3.33 o
   2   8   6        1.03        1.43      0.73 o
   3   8   6        0.78        2.79      1.38 o
   4   8   6      571.26      586.33      7.04 o
   5   8   6      238.66      232.57      3.34 o
   6   8   6      164.73      166.58      2.65 o
   7   8   6       80.51       85.52      3.23 o
   8   8   6      152.71      147.14      4.43 o
   2   9   6       77.17       81.62      2.61 o
   3   9   6       46.80       48.78      2.10 o
   4   9   6        8.68       11.21      1.27 o
   5   9   6       23.05       25.98      2.53 o
   6   9   6       11.89       10.52      0.99 o
   7   9   6        2.35        2.46      1.35 o
  -5  -8   7      205.07      208.40      7.37 o
  -4  -8   7       70.51       74.06      4.01 o
  -3  -8   7        1.23        0.16      1.28 o
  -2  -8   7       69.24       74.11      2.38 o
  -1  -8   7       24.70       25.96      1.52 o
  -6  -7   7      261.01      257.66      6.26 o
  -5  -7   7      307.35      315.82      7.03 o
  -4  -7   7       34.97       37.25      2.03 o
  -3  -7   7       27.62       24.59      1.73 o
  -2  -7   7      312.58      321.58      6.93 o
  -1  -7   7      142.67      151.33      3.30 o
   0  -7   7       14.11       12.12      0.81 o
   1  -7   7       75.34       77.14      2.25 o
   2  -7   7      212.72      230.53      9.86 o
  -7  -6   7       17.55       16.36      1.26 o
  -6  -6   7       67.09       62.47      3.12 o
  -5  -6   7      144.37      136.70      4.22 o
  -4  -6   7      743.26      754.50     10.16 o
  -3  -6   7       75.14       75.58      1.72 o
  -2  -6   7       54.50       56.16      1.44 o
  -1  -6   7      144.31      141.13      2.42 o
   0  -6   7        9.05       11.13      0.61 o
   1  -6   7        5.39        6.55      0.52 o
   2  -6   7       90.83       98.83      3.57 o
   3  -6   7      136.87      157.75      4.99 o
  -7  -5   7      225.53      235.47      7.45 o
  -6  -5   7      747.60      706.96      8.50 o
  -5  -5   7      554.95      539.21      6.67 o
  -4  -5   7      360.02      359.08      4.71 o
  -3  -5   7        7.55       10.19      1.76 o
  -2  -5   7      199.82      198.20      2.93 o
  -1  -5   7      200.04      196.77      2.53 o
   0  -5   7       90.79       90.76      3.24 o
   1  -5   7        5.60        5.84      0.44 o
   2  -5   7       45.21       43.79      1.22 o
   3  -5   7     1043.69     1041.30     19.50 o
   4  -5   7      142.73      143.43      4.59 o
  -8  -4   7      114.75      118.29      3.51 o
  -7  -4   7      109.63      110.25      3.28 o
  -6  -4   7      195.40      195.28      3.06 o
  -5  -4   7       73.77       72.88      1.61 o
  -4  -4   7       95.04       99.52      1.85 o
  -3  -4   7      533.00      534.31      6.28 o
  -2  -4   7      334.76      325.17      5.11 o
  -1  -4   7       49.67       44.38      0.85 o
   0  -4   7       76.46       63.48      1.08 o
   1  -4   7      102.36       97.17      1.32 o
   2  -4   7      410.75      412.11      4.51 o
   3  -4   7      290.54      296.96      6.74 o
   4  -4   7       11.45        9.89      1.36 o
   5  -4   7       55.17       52.61      3.77 o
  -8  -3   7      137.72      138.99      5.61 o
  -7  -3   7       21.39       26.74      1.64 o
  -6  -3   7      807.77      731.20     15.38 o
  -5  -3   7      536.96      456.83      5.63 o
  -4  -3   7      124.10      110.85      1.89 o
  -3  -3   7       41.29       40.21      1.04 o
  -2  -3   7      443.56      430.31      4.58 o
  -1  -3   7     2005.41     1966.94     18.89 o
   0  -3   7      104.36       99.71      1.26 o
   1  -3   7      143.05      135.19      2.11 o
   2  -3   7       41.50       37.87      1.13 o
   3  -3   7      278.86      287.60      4.06 o
   4  -3   7      341.65      338.58     10.74 o
   5  -3   7      105.62      108.37      5.29 o
   6  -3   7       32.23       31.90      3.37 o
  -7  -2   7       44.90       37.03      2.73 o
  -6  -2   7        4.27        3.90      0.96 o
  -5  -2   7        2.48        4.66      0.61 o
  -4  -2   7      711.31      714.65      8.12 o
  -3  -2   7      728.02      714.39      8.56 o
  -2  -2   7     1133.73     1117.63     12.05 o
  -1  -2   7      548.18      516.68      5.92 o
   0  -2   7      202.90      247.38      2.78 o
   1  -2   7        1.12        2.68      0.37 o
   2  -2   7      354.95      361.29      4.55 o
   3  -2   7     1874.84     1924.67     19.40 o
   4  -2   7       55.79       60.52      2.19 o
   5  -2   7       65.86       68.61      3.85 o
   6  -2   7      359.07      340.66     11.38 o
   7  -2   7      133.03      142.52      6.73 o
  -7  -1   7       70.36       70.75      2.66 o
  -6  -1   7      146.75      136.07      3.57 o
  -5  -1   7      784.80      711.61      8.71 o
  -4  -1   7      520.45      493.55      6.50 o
  -3  -1   7      763.16      751.74      7.00 o
  -2  -1   7      107.80      108.09      1.56 o
  -1  -1   7      208.06      228.57      4.23 o
   0  -1   7     1681.63     1680.86     18.60 o
   1  -1   7      840.73      876.12      9.31 o
   2  -1   7       83.86       76.22      1.50 o
   3  -1   7      874.11      862.41     11.63 o
   4  -1   7      516.43      511.31      9.92 o
   5  -1   7      430.85      418.57     12.50 o
   6  -1   7       63.64       63.80      3.85 o
   7  -1   7       60.50       70.54      4.33 o
   8  -1   7        1.94        2.56      1.44 o
  -7   0   7       18.25       17.29      1.64 o
  -6   0   7       32.90       38.40      2.04 o
  -5   0   7       27.40       35.49      1.81 o
  -4   0   7      140.43      154.12      2.07 o
  -3   0   7     1484.66     1488.06     12.40 o
  -2   0   7       27.05       31.71      0.74 o
  -1   0   7       92.66       88.93      1.15 o
   0   0   7       10.69       22.94      0.56 o
   1   0   7      494.09      510.84      5.09 o
   2   0   7     1459.52     1550.70     14.65 o
   3   0   7      649.83      628.48      7.02 o
   4   0   7      824.45      804.76     11.59 o
   5   0   7       13.75       13.75      0.73 o
   6   0   7       13.91       17.43      1.19 o
   7   0   7       70.46       80.61      2.69 o
   8   0   7      126.17      126.91      3.77 o
  -6   1   7      129.32      120.10      7.13 o
  -5   1   7      508.67      501.65      9.23 o
  -4   1   7       92.40       98.89      2.31 o
  -3   1   7       20.97       24.20      0.78 o
  -2   1   7      274.13      276.83      4.71 o
  -1   1   7      859.36      932.26      9.60 o
   0   1   7     1341.13     1359.99     13.02 o
   1   1   7     6868.78     6794.84     63.29 o
   2   1   7      536.71      541.12      7.53 o
   3   1   7        5.72       11.94      0.57 o
   4   1   7      265.77      254.79      3.62 o
   5   1   7      632.15      625.27      9.38 o
   6   1   7      907.71      846.89     14.24 o
   7   1   7       14.91       14.79      1.27 o
   8   1   7       55.79       59.28      4.09 o
  -6   2   7       83.93       86.80      3.12 o
  -5   2   7       35.97       37.10      1.46 o
  -4   2   7      139.49      141.76      3.10 o
  -3   2   7      221.13      228.15      3.46 o
  -2   2   7      455.17      447.58      5.08 o
  -1   2   7      669.59      700.00      6.94 o
   0   2   7      416.16      398.38      4.14 o
   1   2   7       11.26       16.63      0.53 o
   2   2   7      826.11      818.45      7.76 o
   3   2   7      577.65      553.55      5.48 o
   4   2   7      104.16      104.80      1.53 o
   5   2   7      442.04      427.37      5.81 o
   6   2   7      210.21      229.71      3.63 o
   7   2   7       11.68        6.74      1.44 o
   8   2   7      101.49      115.71      3.58 o
   9   2   7       84.60       86.75      3.19 o
  -5   3   7      216.54      223.66      3.89 o
  -4   3   7       82.96       88.62      2.06 o
  -3   3   7      176.38      184.83      3.54 o
  -2   3   7        6.15        5.42      1.20 o
  -1   3   7      361.59      349.61      4.19 o
   0   3   7     1880.27     1924.18     20.87 o
   1   3   7      960.05     1002.69      9.71 o
   2   3   7      501.77      563.95      5.69 o
   3   3   7        9.60       10.64      0.62 o
   4   3   7     1261.94     1238.76     13.13 o
   5   3   7      659.80      622.39      8.44 o
   6   3   7      849.01      810.10     10.44 o
   7   3   7      239.10      234.83      3.88 o
   8   3   7       33.01       24.96      1.39 o
   9   3   7       13.95       14.36      1.53 o
  -5   4   7        1.96        1.00      0.95 o
  -4   4   7      105.56      101.74      2.72 o
  -3   4   7      149.32      138.03      3.09 o
  -2   4   7      176.12      182.25      3.49 o
  -1   4   7      252.02      246.78      3.23 o
   0   4   7       47.19       50.60      1.54 o
   1   4   7      143.97      137.22      2.33 o
   2   4   7      815.29      820.18     10.49 o
   3   4   7      449.26      443.08      4.88 o
   4   4   7     1064.26     1090.27     11.76 o
   5   4   7       78.43       83.19      1.28 o
   6   4   7       22.90       32.81      1.24 o
   7   4   7      106.68       85.17      2.02 o
   8   4   7       31.83       42.38      1.74 o
   9   4   7      291.45      290.89      7.37 o
  -4   5   7       23.79       25.96      1.59 o
  -3   5   7       35.21       37.29      1.67 o
  -2   5   7       51.15       51.04      1.84 o
  -1   5   7        1.27        0.87      0.65 o
   0   5   7      542.78      533.62      6.19 o
   1   5   7     1048.41     1027.98     12.40 o
   2   5   7      710.89      723.60      9.01 o
   3   5   7      198.56      191.59      3.29 o
   4   5   7      139.47      129.93      2.32 o
   5   5   7      337.42      328.57      3.57 o
   6   5   7      291.60      284.01      4.28 o
   7   5   7       97.02       97.24      2.55 o
   8   5   7       45.27       51.87      3.04 o
   9   5   7       99.40      116.49      3.74 o
  -3   6   7       10.12        8.56      1.15 o
  -2   6   7      131.29      129.46      3.13 o
  -1   6   7      640.68      609.31      9.22 o
   0   6   7      316.09      308.16      4.51 o
   1   6   7        6.93        6.20      0.71 o
   2   6   7      890.23      845.14     10.48 o
   3   6   7      410.67      419.14      5.78 o
   4   6   7       11.54       12.75      0.81 o
   5   6   7       54.64       57.46      1.35 o
   6   6   7       22.15       24.00      1.39 o
   7   6   7       43.44       47.54      1.91 o
   8   6   7        9.27       11.70      2.08 o
   9   6   7      215.59      226.20      8.82 o
  -2   7   7        0.78        3.34      1.19 o
  -1   7   7        7.03        6.25      0.90 o
   0   7   7       91.01       89.60      2.49 o
   1   7   7      172.52      179.24      4.42 o
   2   7   7      140.86      136.20      2.64 o
   3   7   7      170.26      168.15      3.03 o
   4   7   7      116.95      114.54      2.09 o
   5   7   7        8.59        8.66      0.71 o
   6   7   7      321.81      322.44      8.03 o
   7   7   7      399.42      411.49     13.39 o
   8   7   7        6.07        7.58      2.08 o
   9   7   7       42.14       56.11      4.17 o
   0   8   7      122.05      122.75      3.19 o
   1   8   7        6.71        7.50      1.09 o
   2   8   7       64.54       63.03      2.18 o
   3   8   7      514.11      503.63      7.09 o
   4   8   7      137.69      146.79      3.36 o
   5   8   7       92.13      101.22      2.30 o
   6   8   7       12.15       11.06      0.91 o
   7   8   7       22.45       19.87      1.85 o
   8   8   7       35.23       36.78      2.26 o
   2   9   7      213.62      220.35      5.33 o
   3   9   7      219.12      218.18      4.53 o
   4   9   7        3.88        4.50      1.08 o
   5   9   7        0.70        1.02      1.22 o
   6   9   7        2.16        2.63      0.91 o
   7   9   7      153.51      157.66      5.69 o
  -4  -8   8        4.52        3.05      1.44 o
  -3  -8   8       91.49       96.67      4.65 o
  -2  -8   8       73.19       81.16      2.95 o
  -1  -8   8       36.90       43.55      2.65 o
  -6  -7   8        0.62        1.44      1.02 o
  -5  -7   8       55.13       53.02      1.99 o
  -4  -7   8       37.07       35.69      2.14 o
  -3  -7   8      592.98      596.66     11.47 o
  -2  -7   8      357.07      357.47      7.66 o
  -1  -7   8       88.73       94.27      2.54 o
   0  -7   8       61.91       63.42      2.05 o
   1  -7   8       52.08       56.96      5.13 o
  -7  -6   8       70.98       67.35      2.32 o
  -6  -6   8       56.05       52.56      1.95 o
  -5  -6   8      169.15      167.61      3.56 o
  -4  -6   8      513.94      511.59     10.04 o
  -3  -6   8      215.74      227.60      3.50 o
  -2  -6   8       30.16       29.83      1.11 o
  -1  -6   8       89.61       96.05      1.95 o
   0  -6   8      179.47      189.81      2.69 o
   1  -6   8      359.39      379.00      4.15 o
   2  -6   8        4.88        5.29      1.44 o
   3  -6   8        8.03        6.72      1.47 o
  -7  -5   8      258.66      265.88      5.06 o
  -6  -5   8       11.53       13.27      1.14 o
  -5  -5   8       56.70       62.06      1.57 o
  -4  -5   8       99.16       99.15      1.95 o
  -3  -5   8      577.29      579.33      7.94 o
  -2  -5   8      162.75      160.73      2.98 o
  -1  -5   8       16.97       18.21      1.08 o
   0  -5   8        1.86        2.64      0.46 o
   1  -5   8        7.40        9.75      0.52 o
   2  -5   8       91.64       93.91      1.90 o
   3  -5   8      120.37      123.84      6.49 o
   4  -5   8        6.98        8.74      1.47 o
  -7  -4   8      102.55       95.02      3.05 o
  -6  -4   8      376.62      362.86      5.79 o
  -5  -4   8      407.82      388.26      6.24 o
  -4  -4   8      100.86       97.21      1.86 o
  -3  -4   8      613.40      605.79      7.10 o
  -2  -4   8        1.69        1.94      0.50 o
  -1  -4   8      121.61      113.89      1.71 o
   0  -4   8      744.10      752.26      6.60 o
   1  -4   8     1098.38     1096.14     10.83 o
   2  -4   8      118.37      125.34      1.88 o
   3  -4   8      164.45      170.07      4.59 o
   4  -4   8        7.77        7.55      1.30 o
   5  -4   8       45.09       46.08      2.60 o
  -7  -3   8      196.16      202.63      7.05 o
  -6  -3   8       77.62       80.98      2.27 o
  -5  -3   8      226.00      205.96      3.10 o
  -4  -3   8      155.45      132.99      2.22 o
  -3  -3   8       42.77       42.34      1.17 o
  -2  -3   8      480.23      459.69      4.94 o
  -1  -3   8     1258.60     1214.58     13.12 o
   0  -3   8        1.35        3.59      0.29 o
   1  -3   8        8.10       15.40      0.56 o
   2  -3   8       16.72       17.17      0.64 o
   3  -3   8       43.99       41.31      1.48 o
   4  -3   8      162.18      169.13      6.57 o
   5  -3   8        6.81        9.94      2.08 o
   6  -3   8       28.08       24.69      2.89 o
  -7  -2   8      116.35      106.29      4.81 o
  -6  -2   8       27.02       24.56      1.84 o
  -5  -2   8      526.28      519.81      7.02 o
  -4  -2   8      424.42      405.38      5.06 o
  -3  -2   8      365.62      363.33      4.52 o
  -2  -2   8      411.04      384.70      4.23 o
  -1  -2   8      298.97      273.06      3.08 o
   0  -2   8     1455.48     1422.10     14.97 o
   1  -2   8       31.16       29.46      0.65 o
   2  -2   8       69.19       71.61      1.82 o
   3  -2   8      214.54      221.14      4.07 o
   4  -2   8       63.44       66.89      2.42 o
   5  -2   8      123.61      113.98      5.29 o
   6  -2   8      500.27      509.31     15.55 o
   7  -2   8      197.09      184.68      8.02 o
  -7  -1   8      312.89      352.36     10.26 o
  -6  -1   8      110.02      114.88      7.29 o
  -5  -1   8      454.84      405.10      6.48 o
  -4  -1   8      591.13      509.91      7.70 o
  -3  -1   8      682.71      672.87      8.46 o
  -2  -1   8      105.17      116.70      1.83 o
  -1  -1   8      693.04      659.92      9.85 o
   0  -1   8      444.40      423.61      4.66 o
   1  -1   8      790.03      930.67     11.98 o
   2  -1   8       38.52       27.25      0.65 o
   3  -1   8      358.59      369.17      4.23 o
   4  -1   8     1559.87     1539.85     27.20 o
   5  -1   8       38.43       38.87      1.85 o
   6  -1   8       84.66       71.50      4.17 o
   7  -1   8       17.47       16.35      2.40 o
  -7   0   8        2.94        2.08      0.98 o
  -6   0   8      474.54      485.11      7.56 o
  -5   0   8      253.94      267.42      4.57 o
  -4   0   8      316.21      319.09      4.47 o
  -3   0   8      350.17      359.59      3.96 o
  -2   0   8       86.50       88.10      1.35 o
  -1   0   8        7.96        5.93      0.32 o
   0   0   8      618.55      613.03      6.17 o
   1   0   8      591.28      582.84      5.83 o
   2   0   8      170.26      176.26      2.14 o
   3   0   8      609.47      586.33      5.94 o
   4   0   8     1262.89     1207.44     17.02 o
   5   0   8        0.86        0.57      0.47 o
   6   0   8      127.48      123.80      3.23 o
   7   0   8      421.63      385.06      7.89 o
   8   0   8      139.58      142.56      4.17 o
  -6   1   8      268.36      277.43      6.12 o
  -5   1   8      383.68      349.26      7.03 o
  -4   1   8      366.13      317.83      4.49 o
  -3   1   8        4.11        4.67      0.45 o
  -2   1   8     1279.37     1378.26     15.73 o
  -1   1   8      673.83      662.33      6.18 o
   0   1   8      496.91      466.59      4.45 o
   1   1   8       46.16       27.14      0.73 o
   2   1   8      145.06      122.82      1.37 o
   3   1   8      361.34      372.99      4.21 o
   4   1   8      463.40      465.59      6.13 o
   5   1   8      444.71      448.63      6.06 o
   6   1   8       11.47        8.92      0.79 o
   7   1   8        9.86       10.48      1.15 o
   8   1   8      299.80      279.40      6.43 o
  -6   2   8       23.25       24.58      2.08 o
  -5   2   8       85.26       84.25      2.95 o
  -4   2   8      181.56      189.81      4.42 o
  -3   2   8      248.38      250.71      4.23 o
  -2   2   8      145.11      147.43      2.42 o
  -1   2   8       42.06       37.45      1.03 o
   0   2   8     1028.64     1053.24     10.18 o
   1   2   8       16.17       22.31      0.66 o
   2   2   8      141.01      118.82      1.38 o
   3   2   8      873.43      768.31      7.47 o
   4   2   8      392.64      345.14      4.79 o
   5   2   8      279.35      267.86      4.01 o
   6   2   8      186.98      175.29      3.02 o
   7   2   8      879.97      811.18     10.76 o
   8   2   8      107.21       97.10      2.59 o
   9   2   8        8.82       11.60      1.41 o
  -5   3   8       19.12       15.49      1.53 o
  -4   3   8      469.43      458.43      7.69 o
  -3   3   8      407.28      399.37      9.98 o
  -2   3   8      528.94      551.06      7.05 o
  -1   3   8      939.82      916.08     10.28 o
   0   3   8      229.76      213.75      3.26 o
   1   3   8       67.40       55.56      1.05 o
   2   3   8        9.09       11.28      0.49 o
   3   3   8      257.99      271.32      3.04 o
   4   3   8     1660.03     1677.57     15.90 o
   5   3   8      777.56      765.58      9.86 o
   6   3   8      101.58      100.41      4.02 o
   7   3   8      170.48      168.20      3.06 o
   8   3   8       20.00       19.64      1.53 o
   9   3   8        2.84        4.28      0.98 o
  -4   4   8      231.11      219.85      4.42 o
  -3   4   8      443.29      426.46      8.21 o
  -2   4   8       93.28       94.18      2.06 o
  -1   4   8      358.41      340.32      4.71 o
   0   4   8        1.45        1.96      0.59 o
   1   4   8      626.88      612.09      6.82 o
   2   4   8        9.40        5.03      0.54 o
   3   4   8      882.99      826.88      9.38 o
   4   4   8      558.33      553.98      5.21 o
   5   4   8      403.56      419.22      5.92 o
   6   4   8      103.39      104.01      2.22 o
   7   4   8      122.55      121.01      2.56 o
   8   4   8      165.35      162.75      3.67 o
   9   4   8       31.81       33.08      2.08 o
  -3   5   8       81.23       84.68      2.51 o
  -2   5   8      321.77      304.90      5.34 o
  -1   5   8      263.39      269.20      4.08 o
   0   5   8      187.53      172.13      5.04 o
   1   5   8      490.61      473.63      6.30 o
   2   5   8      466.90      453.67      6.06 o
   3   5   8      163.88      165.01      2.79 o
   4   5   8      314.91      313.52      3.88 o
   5   5   8     1823.81     1855.87     17.34 o
   6   5   8       71.66       68.35      1.87 o
   7   5   8       59.94       61.86      2.72 o
   8   5   8      111.94      109.29      2.92 o
   9   5   8        4.48        5.30      2.56 o
  -2   6   8        3.82        2.92      0.81 o
  -1   6   8        4.47        4.51      0.79 o
   0   6   8        4.40        5.49      0.89 o
   1   6   8      251.08      236.97      3.76 o
   2   6   8      260.02      232.49      3.68 o
   3   6   8      133.43      129.70      2.87 o
   4   6   8        5.05        6.02      1.28 o
   5   6   8       36.36       41.36      1.17 o
   6   6   8      301.32      317.21      5.81 o
   7   6   8      180.32      183.74      3.99 o
   8   6   8       19.98       18.76      2.56 o
   9   6   8      164.32      182.43      7.86 o
  -1   7   8      303.80      294.97      5.55 o
   0   7   8      186.77      182.11      3.83 o
   1   7   8      378.53      377.36      6.35 o
   2   7   8       11.58       13.05      0.95 o
   3   7   8       39.13       39.31      1.44 o
   4   7   8      391.73      398.53      5.78 o
   5   7   8     1023.82     1035.65     14.28 o
   6   7   8      666.71      668.32     12.92 o
   7   7   8       70.54       83.17      3.08 o
   8   7   8       54.79       55.20      2.54 o
   0   8   8       20.63       21.29      1.70 o
   1   8   8       56.22       53.45      2.12 o
   2   8   8       25.10       24.19      1.50 o
   3   8   8      157.27      153.77      3.47 o
   4   8   8       36.46       39.87      2.62 o
   5   8   8       33.44       37.99      1.43 o
   6   8   8       85.93       84.87      3.27 o
   7   8   8       46.68       42.95      2.46 o
   8   8   8       24.08       26.21      3.29 o
   3   9   8       15.49       18.42      1.47 o
   4   9   8      303.84      304.92      6.24 o
   5   9   8      604.57      614.61     14.89 o
   6   9   8      206.45      208.56      7.78 o
  -5  -7   9        1.58        2.40      1.02 o
  -4  -7   9       10.68       10.26      1.92 o
  -3  -7   9       83.97       89.31      3.26 o
  -2  -7   9      174.74      174.62      4.70 o
  -1  -7   9      190.13      193.91      3.98 o
   0  -7   9       94.02       94.43      2.59 o
  -6  -6   9        5.65        4.10      0.93 o
  -5  -6   9      159.96      159.32      3.50 o
  -4  -6   9      122.49      121.88      3.77 o
  -3  -6   9       18.43       21.78      1.90 o
  -2  -6   9      195.97      208.11      4.06 o
  -1  -6   9       57.26       62.08      1.58 o
   0  -6   9       60.00       66.78      1.23 o
   1  -6   9        0.67        0.82      0.57 o
   3  -6   9       14.57       20.99      1.98 o
  -7  -5   9       79.17       72.69      4.33 o
  -6  -5   9      160.04      171.67      4.83 o
  -5  -5   9        0.78        0.78      0.67 o
  -4  -5   9        3.13        2.54      0.55 o
  -3  -5   9      427.41      418.70      6.18 o
  -2  -5   9      288.75      294.51      4.70 o
  -1  -5   9       28.14       23.55      1.02 o
   0  -5   9      214.44      222.82      2.84 o
   1  -5   9       38.98       46.07      1.41 o
   2  -5   9      314.20      347.64      6.35 o
   3  -5   9       31.88       33.32      2.09 o
   4  -5   9        7.87       13.99      1.81 o
  -7  -4   9       97.79      101.68      5.29 o
  -6  -4   9      243.60      242.39      3.72 o
  -5  -4   9       42.52       43.64      1.34 o
  -4  -4   9       59.38       63.20      1.51 o
  -3  -4   9      143.01      146.29      2.38 o
  -2  -4   9      721.27      723.04      8.37 o
  -1  -4   9      113.19      112.81      1.96 o
   0  -4   9       17.29       17.22      0.64 o
   1  -4   9      659.92      662.39      6.82 o
   2  -4   9      260.27      269.06      3.68 o
   3  -4   9      138.16      140.92      4.08 o
   4  -4   9       11.99       11.06      2.08 o
   5  -4   9        2.08        3.77      1.25 o
  -7  -3   9       25.04       22.62      1.68 o
  -6  -3   9      159.22      166.64      5.65 o
  -5  -3   9        1.59        1.57      0.50 o
  -4  -3   9        4.93        2.54      0.51 o
  -3  -3   9        1.58        1.44      0.42 o
  -2  -3   9     1394.16     1319.54     12.99 o
  -1  -3   9      379.20      356.93      4.48 o
   0  -3   9      133.89      132.22      1.63 o
   1  -3   9       94.59      105.34      1.48 o
   2  -3   9      298.99      301.23      3.73 o
   3  -3   9       69.37       71.51      2.61 o
   4  -3   9      269.48      262.43      8.98 o
   5  -3   9       20.38       28.05      2.89 o
   6  -3   9      245.36      247.84      9.62 o
  -7  -2   9      176.59      185.96      6.73 o
  -6  -2   9       11.86        9.62      2.40 o
  -5  -2   9       39.10       41.57      1.59 o
  -4  -2   9      136.90      138.31      2.32 o
  -3  -2   9      627.09      615.94      7.19 o
  -2  -2   9     2345.68     2287.03     23.84 o
  -1  -2   9      676.45      629.60      7.02 o
   0  -2   9      114.71      102.19      2.17 o
   1  -2   9      150.94      165.84      2.09 o
   2  -2   9      596.92      604.94      6.52 o
   3  -2   9        5.95        5.45      0.67 o
   4  -2   9      294.88      291.22      6.57 o
   5  -2   9       79.45       77.11      4.33 o
   6  -2   9      118.94      123.92      5.93 o
  -7  -1   9       10.65       11.38      2.08 o
  -6  -1   9      187.13      193.38      4.58 o
  -5  -1   9        3.32        1.20      0.66 o
  -4  -1   9      234.02      258.29      4.50 o
  -3  -1   9      485.36      471.03      6.31 o
  -2  -1   9       61.00       58.54      1.93 o
  -1  -1   9      332.15      317.81      4.04 o
   0  -1   9      114.03      117.76      1.60 o
   1  -1   9       81.83       78.45      1.40 o
   2  -1   9      131.17      118.26      1.63 o
   3  -1   9      171.05      168.16      3.24 o
   4  -1   9       13.68       15.63      1.25 o
   5  -1   9        7.25        7.92      1.07 o
   6  -1   9      122.02      126.49      5.77 o
   7  -1   9      108.04      117.35      5.93 o
  -6   0   9      240.55      223.34     10.66 o
  -5   0   9      124.36      127.31      2.43 o
  -4   0   9      193.94      210.62      3.32 o
  -3   0   9      359.62      356.03      5.70 o
  -2   0   9     2472.29     2380.19     25.26 o
  -1   0   9      642.15      559.60      5.78 o
   0   0   9        3.60        3.45      0.53 o
   1   0   9     2090.94     2181.15     20.59 o
   2   0   9      437.71      495.30      4.79 o
   3   0   9      182.99      190.94      2.53 o
   4   0   9       26.91       26.14      1.09 o
   5   0   9       19.16       18.23      1.41 o
   6   0   9       52.10       53.98      2.89 o
   7   0   9       83.63       93.68      2.96 o
   8   0   9       35.74       31.96      2.08 o
  -6   1   9       96.04       98.40      2.71 o
  -5   1   9      265.05      267.49      6.67 o
  -4   1   9       98.83       95.64      7.13 o
  -3   1   9       36.49       36.69      1.31 o
  -2   1   9        6.68       12.98      0.60 o
  -1   1   9      144.35      155.81      2.68 o
   0   1   9      732.20      711.40      6.59 o
   1   1   9      432.94      405.27      4.29 o
   2   1   9      375.22      317.35      3.46 o
   3   1   9       50.89       47.86      0.94 o
   4   1   9      774.97      724.53      9.19 o
   5   1   9       18.32       20.15      0.88 o
   6   1   9       42.99       45.02      1.35 o
   7   1   9       33.86       38.86      1.57 o
   8   1   9       91.58       93.26      4.09 o
  -5   2   9      206.88      213.06      4.20 o
  -4   2   9       70.79       82.08      2.25 o
  -3   2   9      184.84      182.28      4.19 o
  -2   2   9      775.16      767.97      9.37 o
  -1   2   9     3257.82     3158.52     32.15 o
   0   2   9      625.74      593.76      6.58 o
   1   2   9      234.16      251.06      3.16 o
   2   2   9      174.77      191.47      2.79 o
   3   2   9      113.12      108.93      1.64 o
   4   2   9      284.16      273.50      4.03 o
   5   2   9       77.92       75.67      1.69 o
   6   2   9      143.59      137.63      2.57 o
   7   2   9      341.01      337.09      5.12 o
   8   2   9       43.86       38.24      1.67 o
   9   2   9       16.20       17.27      1.64 o
  -5   3   9       38.61       33.84      1.70 o
  -4   3   9      305.89      299.11      5.24 o
  -3   3   9      300.85      298.07      5.97 o
  -2   3   9        3.76        4.17      0.73 o
  -1   3   9      304.60      315.57      3.92 o
   0   3   9      454.70      413.52      4.46 o
   1   3   9      270.20      243.36      2.85 o
   2   3   9       89.61      105.74      1.57 o
   3   3   9       79.70       80.23      1.43 o
   4   3   9        0.99        5.22      0.50 o
   5   3   9       31.69       29.42      1.12 o
   6   3   9      234.66      230.53      3.76 o
   7   3   9        9.17       12.34      1.13 o
   8   3   9       74.90       79.69      2.38 o
   9   3   9       35.64       40.61      1.90 o
  -4   4   9       63.05       60.17      2.08 o
  -3   4   9      217.11      209.91      3.56 o
  -2   4   9      667.85      631.98      8.15 o
  -1   4   9      355.04      348.25      5.65 o
   0   4   9      274.98      257.50      4.36 o
   1   4   9      195.73      208.08      2.80 o
   2   4   9        1.47        2.51      0.45 o
   3   4   9      318.02      300.02      3.45 o
   4   4   9     1872.77     1862.67     17.69 o
   5   4   9      878.34      905.81     11.60 o
   6   4   9        2.05        1.91      0.60 o
   7   4   9       12.89       13.46      0.94 o
   8   4   9      311.76      300.78      5.64 o
   9   4   9       11.59       11.43      1.76 o
  -3   5   9      162.67      159.16      3.12 o
  -2   5   9        3.63        2.59      0.74 o
  -1   5   9      139.58      137.22      3.52 o
   0   5   9      214.51      200.86      3.83 o
   1   5   9       78.77       67.80      1.68 o
   2   5   9      454.76      445.17      5.99 o
   3   5   9       29.60       31.32      1.53 o
   4   5   9        5.72        8.34      0.61 o
   5   5   9        0.81        2.53      0.60 o
   6   5   9       13.41       12.55      1.67 o
   7   5   9        6.57        6.81      0.94 o
   8   5   9      138.56      154.08      4.31 o
   9   5   9      118.93      124.68      6.65 o
  -2   6   9      132.74      131.27      2.81 o
  -1   6   9      208.03      202.75      4.13 o
   0   6   9       41.07       45.70      1.82 o
   1   6   9      143.38      132.47      2.57 o
   2   6   9       61.22       53.51      1.56 o
   3   6   9       47.14       43.15      1.57 o
   4   6   9      923.05      933.11     11.63 o
   5   6   9      286.84      296.90      5.88 o
   6   6   9      174.27      194.77      4.15 o
   7   6   9       27.06       27.67      1.89 o
   8   6   9      199.09      201.51      8.18 o
   9   6   9      222.17      225.40      8.98 o
  -1   7   9      105.66      104.00      4.56 o
   0   7   9      371.62      367.44      6.42 o
   1   7   9       49.32       47.97      1.86 o
   2   7   9       18.12       20.57      1.15 o
   3   7   9       42.64       40.23      1.46 o
   4   7   9        7.54        8.92      0.93 o
   5   7   9       50.60       50.63      1.84 o
   6   7   9      229.18      230.22      5.70 o
   7   7   9       68.24       73.65      2.93 o
   8   7   9      185.14      187.88      7.86 o
   1   8   9        7.65        7.37      1.11 o
   2   8   9       50.06       47.84      2.06 o
   3   8   9        1.30        1.41      0.90 o
   4   8   9      419.02      442.16      7.27 o
   5   8   9      564.49      584.73     12.11 o
   6   8   9      107.95      107.12      3.74 o
   7   8   9      101.58      100.44      3.66 o
   3   9   9       10.30       13.77      1.84 o
   4   9   9       41.93       41.45      2.26 o
   5   9   9      247.67      251.61     10.66 o
   6   9   9      281.38      278.46      9.14 o
  -4  -7  10      199.37      201.99      7.05 o
  -3  -7  10        0.70        0.96      1.44 o
  -2  -7  10       29.45       34.91      2.81 o
  -1  -7  10        1.74        1.50      0.79 o
   0  -7  10       75.93       84.20      2.90 o
  -6  -6  10        1.57        3.05      1.44 o
  -5  -6  10       51.19       53.03      2.64 o
  -4  -6  10      293.02      290.88      6.73 o
  -3  -6  10       16.86       16.76      1.50 o
  -2  -6  10      311.64      314.91      5.52 o
  -1  -6  10        1.35        1.44      0.70 o
   0  -6  10      255.64      267.02      3.92 o
   1  -6  10        0.65        0.96      1.28 o
  -6  -5  10      139.66      136.58      3.36 o
  -5  -5  10       13.33       14.45      1.67 o
  -4  -5  10      215.13      223.54      4.24 o
  -3  -5  10      359.97      361.31      5.62 o
  -2  -5  10        0.88        3.90      0.69 o
  -1  -5  10        1.12        0.82      0.38 o
   0  -5  10       86.54       89.15      1.58 o
   1  -5  10      370.85      395.76      4.78 o
   2  -5  10       29.63       40.72      3.21 o
   3  -5  10      219.27      229.30      5.95 o
   4  -5  10      538.30      527.93     11.45 o
  -6  -4  10       76.98       89.83      2.58 o
  -5  -4  10       93.33       95.77      2.05 o
  -4  -4  10      414.79      413.49      5.38 o
  -3  -4  10       67.60       66.15      1.53 o
  -2  -4  10      690.69      683.21     11.16 o
  -1  -4  10       28.50       22.35      0.91 o
   0  -4  10      212.21      212.11      2.92 o
   1  -4  10      696.31      689.42      8.70 o
   2  -4  10        2.61        3.52      0.56 o
   3  -4  10       47.09       53.23      2.44 o
   4  -4  10       91.11       95.22      5.13 o
   5  -4  10      189.50      201.99      8.34 o
  -6  -3  10       84.18       89.93      2.53 o
  -5  -3  10      188.26      192.37      3.62 o
  -4  -3  10       11.94        9.97      0.71 o
  -3  -3  10       60.52       58.02      1.40 o
  -2  -3  10      536.80      524.73      6.17 o
  -1  -3  10      371.57      356.85      4.60 o
   0  -3  10      273.10      267.25      3.41 o
   1  -3  10      206.24      216.38      2.59 o
   2  -3  10       37.98       43.11      1.32 o
   3  -3  10      350.91      350.29      7.65 o
   4  -3  10      339.09      327.68     10.58 o
   5  -3  10      287.78      290.00     10.26 o
   6  -3  10        9.53       12.18      2.56 o
  -6  -2  10        1.48        3.60      0.96 o
  -5  -2  10       37.31       38.99      1.97 o
  -4  -2  10      304.55      297.22      4.49 o
  -3  -2  10      138.35      146.06      2.64 o
  -2  -2  10      601.67      561.21      7.64 o
  -1  -2  10      135.84      142.98      2.31 o
   0  -2  10      263.45      264.65      3.84 o
   1  -2  10      119.59      105.29      1.51 o
   2  -2  10      104.10      103.58      1.85 o
   3  -2  10       14.30       15.07      0.77 o
   4  -2  10        0.94        3.11      0.96 o
   5  -2  10      100.55      110.45      5.29 o
   6  -2  10      130.60      128.25      6.25 o
  -6  -1  10      139.12      142.62      3.83 o
  -5  -1  10       58.20       67.40      2.04 o
  -4  -1  10        1.86        4.34      0.73 o
  -3  -1  10      280.59      279.70      4.20 o
  -2  -1  10      684.24      640.94      7.33 o
  -1  -1  10      896.39      884.27      9.70 o
   0  -1  10       87.42       94.33      1.37 o
   1  -1  10       87.00       88.21      1.49 o
   2  -1  10       38.18       33.11      0.97 o
   3  -1  10      872.03      866.14     17.38 o
   4  -1  10     1960.12     1941.75     27.36 o
   5  -1  10       65.99       64.28      2.55 o
   6  -1  10       42.71       44.25      3.37 o
   7  -1  10        7.80        8.02      2.08 o
  -6   0  10       95.59      112.06      5.13 o
  -5   0  10      130.76      142.36      3.29 o
  -4   0  10       86.13       93.36      2.37 o
  -3   0  10      202.88      221.34      4.04 o
  -2   0  10       78.42       80.30      1.58 o
  -1   0  10        6.00        6.13      0.51 o
   0   0  10       23.53       19.91      1.01 o
   1   0  10      409.06      401.15      4.50 o
   2   0  10     1060.05     1073.20     11.22 o
   3   0  10       40.03       52.21      1.93 o
   4   0  10      299.95      297.00      4.35 o
   5   0  10        9.64       10.99      0.71 o
   6   0  10       48.18       47.85      1.54 o
   7   0  10        5.98        7.17      1.07 o
   8   0  10      135.17      149.73      5.45 o
  -6   1  10       40.45       35.81      2.21 o
  -5   1  10      377.47      399.42      7.93 o
  -4   1  10       81.28       77.72      3.13 o
  -3   1  10        9.94       15.04      1.03 o
  -2   1  10      442.22      431.57      5.84 o
  -1   1  10      831.84      857.03      7.96 o
   0   1  10      420.54      428.76      4.63 o
   1   1  10       16.30       16.44      0.58 o
   2   1  10      621.96      583.22      5.98 o
   3   1  10      270.37      266.07      3.86 o
   4   1  10      710.52      707.44      9.05 o
   5   1  10       19.09       22.09      0.94 o
   6   1  10       15.18       16.79      1.09 o
   7   1  10       75.69       65.67      2.00 o
   8   1  10       61.58       62.07      3.62 o
  -5   2  10        4.35        5.53      3.05 o
  -4   2  10       90.47      103.41      5.05 o
  -3   2  10       60.01       69.82      7.53 o
  -2   2  10      273.29      273.51      4.22 o
  -1   2  10     1654.67     1632.64     15.65 o
   0   2  10      188.31      176.05      2.43 o
   1   2  10       48.86       51.74      1.02 o
   2   2  10     1432.70     1462.78     13.82 o
   3   2  10      108.00      121.82      1.91 o
   4   2  10      543.69      524.79      7.03 o
   5   2  10      822.19      820.29     10.55 o
   6   2  10      351.33      333.66      4.98 o
   7   2  10      338.66      333.43      5.45 o
   8   2  10       72.22       80.46      2.42 o
  -4   3  10       15.72       16.93      1.53 o
  -3   3  10       37.05       38.58      1.75 o
  -2   3  10      411.05      433.52     11.61 o
  -1   3  10      134.69      143.80      2.92 o
   0   3  10      710.38      714.84      7.94 o
   1   3  10      100.84       92.16      1.50 o
   2   3  10        9.54       13.03      0.97 o
   3   3  10      288.75      275.34      3.14 o
   4   3  10      315.32      323.79      4.77 o
   5   3  10        1.14        0.75      0.53 o
   6   3  10      114.36      121.36      3.70 o
   7   3  10      158.11      155.68      3.01 o
   8   3  10       10.61       10.94      1.11 o
   9   3  10       44.13       49.02      2.42 o
  -4   4  10       64.88       70.37      2.34 o
  -3   4  10      170.67      168.48      3.65 o
  -2   4  10      592.63      583.95      8.94 o
  -1   4  10      688.60      668.15      9.79 o
   0   4  10      481.22      480.04      6.41 o
   1   4  10        3.05        5.06      1.39 o
   2   4  10      838.91      879.42      9.62 o
   3   4  10      273.87      273.35      3.23 o
   4   4  10        7.99       10.23      0.64 o
   5   4  10       36.07       38.63      1.35 o
   6   4  10       30.19       27.44      1.19 o
   7   4  10      271.87      280.30      4.55 o
   8   4  10       92.18       98.54      2.80 o
   9   4  10        6.80        8.82      1.92 o
  -3   5  10        4.52        3.08      1.05 o
  -2   5  10       36.31       34.08      2.33 o
  -1   5  10       46.96       46.44      1.77 o
   0   5  10      156.81      159.06      3.30 o
   1   5  10      285.10      258.57      4.02 o
   2   5  10      290.16      284.33      4.28 o
   3   5  10       70.91       79.03      1.84 o
   4   5  10       44.21       50.46      1.74 o
   5   5  10       77.56       80.20      1.88 o
   6   5  10        1.63        1.97      0.78 o
   7   5  10       96.69       94.69      2.64 o
   8   5  10        5.84        6.03      1.23 o
   9   5  10      201.94      229.89      7.69 o
  -2   6  10      125.85      122.69      3.24 o
  -1   6  10      775.25      738.49     14.23 o
   0   6  10      722.14      714.61     11.42 o
   1   6  10      179.34      173.26      3.12 o
   2   6  10      154.94      150.19      2.83 o
   3   6  10      396.00      377.74      5.44 o
   4   6  10        0.74        1.21      0.64 o
   5   6  10        8.06        8.30      1.08 o
   6   6  10        1.93        2.23      0.87 o
   7   6  10       55.98       66.75      2.54 o
   8   6  10      213.86      233.04      6.65 o
  -1   7  10       17.99       16.99      1.89 o
   0   7  10      532.11      506.40      8.29 o
   1   7  10      194.13      184.68      5.74 o
   2   7  10        1.55        1.10      0.81 o
   3   7  10       29.89       33.45      1.86 o
   4   7  10        1.98        2.07      0.73 o
   5   7  10       29.56       31.56      2.04 o
   6   7  10       19.98       20.21      1.72 o
   7   7  10      237.41      260.62      6.20 o
   8   7  10       15.24       21.32      2.89 o
   1   8  10      125.94      128.67      3.33 o
   2   8  10       29.49       31.14      1.68 o
   3   8  10       34.69       34.02      1.76 o
   4   8  10      207.79      205.65      4.43 o
   5   8  10      230.83      248.76      4.78 o
   6   8  10        1.02       -0.69      1.15 o
   7   8  10       15.57       20.53      2.16 o
   4   9  10       20.07       18.76      2.56 o
   5   9  10        0.76        0.80      1.92 o
  -3  -7  11        5.07        3.85      1.60 o
  -2  -7  11       18.81       24.05      2.40 o
  -1  -7  11      115.52      132.26      5.29 o
  -5  -6  11      135.90      135.89      3.83 o
  -4  -6  11        0.75        0.96      1.28 o
  -3  -6  11      241.92      242.55      5.93 o
  -2  -6  11      154.52      158.10      4.43 o
  -1  -6  11      369.33      385.12     10.02 o
   0  -6  11       60.38       65.36      2.73 o
   1  -6  11       11.22       11.81      0.87 o
  -6  -5  11       40.59       43.03      2.21 o
  -5  -5  11       29.79       25.38      3.20 o
  -4  -5  11      177.15      183.29      3.77 o
  -3  -5  11      106.03      113.99      7.29 o
  -2  -5  11        5.14        5.74      1.12 o
  -1  -5  11        0.76        1.25      0.49 o
   0  -5  11       22.44       19.03      0.93 o
   1  -5  11      136.19      149.08      3.15 o
   2  -5  11      149.36      158.17      3.64 o
   3  -5  11       28.82       35.59      1.60 o
  -6  -4  11      159.12      156.94      3.60 o
  -5  -4  11      351.46      344.53      6.03 o
  -4  -4  11        3.14        3.41      0.92 o
  -3  -4  11       25.29       27.11      1.06 o
  -2  -4  11       32.92       35.08      1.19 o
  -1  -4  11        6.70        6.50      0.91 o
   0  -4  11      223.98      241.66      3.29 o
   1  -4  11      159.13      162.98      2.74 o
   2  -4  11      107.63      111.68      2.47 o
   3  -4  11      447.28      458.29      7.35 o
   4  -4  11      596.38      615.43     17.95 o
  -6  -3  11       39.48       49.68      1.97 o
  -5  -3  11       64.01       59.76      1.77 o
  -4  -3  11       27.21       26.29      1.17 o
  -3  -3  11      105.04      102.98      1.99 o
  -2  -3  11       55.99       50.34      1.23 o
  -1  -3  11        7.93        8.36      1.00 o
   0  -3  11        5.66        7.25      0.60 o
   1  -3  11       68.42       72.95      1.61 o
   2  -3  11      924.52      949.29     14.06 o
   3  -3  11        2.59        4.91      0.70 o
   4  -3  11        4.15        5.05      0.84 o
   5  -3  11       80.74       85.77      4.97 o
  -6  -2  11       35.25       31.71      1.92 o
  -5  -2  11       14.91       13.74      1.12 o
  -4  -2  11      272.01      252.70      4.07 o
  -3  -2  11      152.88      148.36      2.73 o
  -2  -2  11      233.05      209.89      3.01 o
  -1  -2  11      103.03       90.44      1.73 o
   0  -2  11      393.13      392.46      5.38 o
   1  -2  11      273.14      253.44      3.71 o
   2  -2  11       26.61       23.46      1.11 o
   3  -2  11       84.60       93.92      1.97 o
   4  -2  11      966.50     1005.61     14.89 o
   5  -2  11      391.81      406.08     19.56 o
   6  -2  11      399.41      423.38     13.63 o
  -6  -1  11      143.65      172.82      6.57 o
  -5  -1  11        2.43        0.54      0.73 o
  -4  -1  11      281.73      275.88      4.96 o
  -3  -1  11      311.84      301.84      4.53 o
  -2  -1  11      584.14      544.30      6.43 o
  -1  -1  11       41.60       44.75      1.12 o
   0  -1  11        1.04        2.07      0.38 o
   1  -1  11      149.55      162.42      2.63 o
   2  -1  11      195.03      197.04      2.99 o
   3  -1  11      171.14      175.63      3.59 o
   4  -1  11      407.07      398.90      6.60 o
   5  -1  11      496.29      484.41      7.96 o
   6  -1  11       41.86       44.44      2.48 o
   7  -1  11       13.47       14.58      1.54 o
  -6   0  11      136.43      157.91      6.41 o
  -5   0  11      135.84      144.97      3.83 o
  -4   0  11      173.36      164.07      3.45 o
  -3   0  11      333.33      332.20      5.55 o
  -2   0  11      171.82      153.22      2.43 o
  -1   0  11     2476.53     2319.37     24.20 o
   0   0  11      134.21      135.72      1.86 o
   1   0  11      922.70      885.94      9.92 o
   2   0  11      391.46      356.43      5.65 o
   3   0  11        3.41        5.93      0.48 o
   4   0  11      293.56      299.86      3.89 o
   5   0  11     1226.16     1199.45     17.59 o
   6   0  11      129.49      127.44      2.76 o
   7   0  11        1.12        0.93      0.73 o
  -5   1  11       91.06      106.93      4.97 o
  -4   1  11      130.24      144.35      3.79 o
  -3   1  11       19.89       18.92      1.23 o
  -2   1  11      254.08      249.46      3.76 o
  -1   1  11      252.90      249.46      3.51 o
   0   1  11        2.90        2.65      0.57 o
   1   1  11      223.98      205.40      2.55 o
   2   1  11      721.18      652.51      7.27 o
   3   1  11       90.63       84.62      2.57 o
   4   1  11      620.07      600.14      7.89 o
   5   1  11      941.69      918.91     11.71 o
   6   1  11       11.94       14.24      0.86 o
   7   1  11        0.82        0.35      0.68 o
   8   1  11       37.99       33.47      1.70 o
  -5   2  11       12.97       14.04      1.59 o
  -4   2  11      182.62      180.43      4.53 o
  -3   2  11       26.26       25.84      1.68 o
  -2   2  11       75.15       66.63      1.78 o
  -1   2  11      463.39      460.33      4.97 o
   0   2  11       39.51       42.10      1.12 o
   1   2  11      981.16      963.85     11.59 o
   2   2  11       66.04       67.02      1.31 o
   3   2  11       75.58       71.90      1.36 o
   4   2  11       66.64       61.26      1.53 o
   5   2  11      190.47      177.70      3.07 o
   6   2  11      708.09      665.73      8.94 o
   7   2  11       50.27       47.91      2.27 o
   8   2  11        2.14        2.76      0.89 o
  -4   3  11       37.24       41.84      3.13 o
  -3   3  11       76.04       74.16      3.61 o
  -2   3  11      437.84      449.41      8.44 o
  -1   3  11      256.87      264.26      5.44 o
   0   3  11      196.24      200.41      3.16 o
   1   3  11       41.82       35.11      0.94 o
   2   3  11        2.91        9.04      0.70 o
   3   3  11      235.01      211.14      2.90 o
   4   3  11      845.19      862.24     11.10 o
   5   3  11     1902.26     1861.33     22.71 o
   6   3  11       11.01       11.74      0.88 o
   7   3  11        8.70        9.03      0.85 o
   8   3  11       56.42       49.39      2.42 o
  -3   4  11      185.97      181.67      4.64 o
  -2   4  11        9.59        9.88      1.10 o
  -1   4  11       43.05       41.43      1.91 o
   0   4  11       30.68       35.53      1.37 o
   1   4  11      134.27      148.44      2.67 o
   2   4  11      193.02      212.04      2.97 o
   3   4  11       57.90       61.02      1.25 o
   4   4  11        7.61        7.36      0.61 o
   5   4  11       28.23       30.41      1.23 o
   6   4  11       95.76       92.70      2.18 o
   7   4  11       99.67       99.41      2.36 o
   8   4  11        2.36        5.03      1.76 o
  -3   5  11        1.28        1.60      1.76 o
  -2   5  11      168.09      170.42      3.79 o
  -1   5  11      373.76      389.60      6.54 o
   0   5  11       17.51       15.30      1.14 o
   1   5  11      129.31      115.74      2.38 o
   2   5  11      162.69      146.61      2.73 o
   3   5  11      366.46      376.84      5.35 o
   4   5  11      553.69      592.84      6.85 o
   5   5  11      570.27      608.53     12.32 o
   6   5  11       67.31       64.71      2.10 o
   7   5  11       36.19       39.21      2.12 o
   8   5  11       61.80       57.08      3.77 o
  -1   6  11       40.12       40.95      2.93 o
   0   6  11       97.02       94.03      2.63 o
   1   6  11       55.70       59.38      2.01 o
   2   6  11      102.61      100.65      3.93 o
   3   6  11      408.56      423.02      6.03 o
   4   6  11       44.74       48.44      1.54 o
   5   6  11      163.11      168.07      3.80 o
   6   6  11        8.68       12.60      1.15 o
   7   6  11       79.85       86.46      3.04 o
   8   6  11       97.67       94.96      3.93 o
   0   7  11      111.38      119.68      4.04 o
   1   7  11       46.45       47.70      2.01 o
   2   7  11       84.42       84.44      2.19 o
   3   7  11       58.37       60.77      1.85 o
   4   7  11      201.58      220.34      4.51 o
   5   7  11       69.23       73.20      3.04 o
   6   7  11       13.07       13.69      3.77 o
   7   7  11      118.15      119.59      6.25 o
   2   8  11       21.95       20.61      1.47 o
   3   8  11       36.26       36.61      1.86 o
   4   8  11       57.82       60.75      2.26 o
   5   8  11       38.60       35.29      2.40 o
   6   8  11        5.11        6.38      1.50 o
   7   8  11        9.95       15.07      2.24 o
  -4  -6  12      126.24      144.76      5.93 o
  -3  -6  12      146.14      150.85      5.77 o
  -2  -6  12      711.86      726.70     13.59 o
  -1  -6  12      582.19      611.31     11.70 o
   0  -6  12       48.41       54.31      3.45 o
   1  -6  12        0.73        0.64      0.80 o
  -5  -5  12       58.25       59.14      2.49 o
  -4  -5  12      398.23      409.12      6.93 o
  -3  -5  12       48.11       50.26      2.46 o
  -2  -5  12       32.18       41.25      2.16 o
  -1  -5  12        9.39       10.35      1.42 o
   0  -5  12      219.75      217.69      4.00 o
   1  -5  12       38.19       41.23      1.75 o
   2  -5  12       19.31       23.25      1.44 o
   3  -5  12      160.48      168.17      4.81 o
  -5  -4  12      495.57      500.54      8.18 o
  -4  -4  12       57.86       60.64      2.13 o
  -3  -4  12        2.78        2.14      0.73 o
  -2  -4  12     1197.64     1154.40     18.77 o
  -1  -4  12      830.63      839.71     10.79 o
   0  -4  12      241.88      248.37      3.91 o
   1  -4  12        3.44        6.95      1.45 o
   2  -4  12       68.00       72.22      2.10 o
   3  -4  12       96.45       96.03      3.37 o
   4  -4  12      103.46      112.38      3.85 o
  -6  -3  12       30.11       27.23      1.92 o
  -5  -3  12       76.10       70.38      2.25 o
  -4  -3  12      209.80      211.31      3.80 o
  -3  -3  12        2.37        1.51      0.57 o
  -2  -3  12       28.28       29.13      1.02 o
  -1  -3  12      371.47      356.26      5.75 o
   0  -3  12      263.19      259.90      4.00 o
   1  -3  12       25.26       27.02      1.03 o
   2  -3  12      130.15      134.18      2.92 o
   3  -3  12       74.52       78.35      2.12 o
   4  -3  12       30.67       32.97      1.69 o
   5  -3  12        0.99        2.17      0.92 o
  -6  -2  12        1.08        1.34      0.96 o
  -5  -2  12      106.78      107.19      2.83 o
  -4  -2  12      326.07      341.74      5.23 o
  -3  -2  12        3.64        4.62      0.66 o
  -2  -2  12      747.19      710.00      9.50 o
  -1  -2  12     2151.05     2128.64     25.64 o
   0  -2  12      455.20      442.77      6.03 o
   1  -2  12       12.29       14.56      0.78 o
   2  -2  12      113.75      111.70      2.64 o
   3  -2  12      484.07      492.36     12.29 o
   4  -2  12      544.45      552.87     12.10 o
   5  -2  12      153.05      156.05      8.58 o
   6  -2  12       63.85       61.46      2.65 o
  -5  -1  12       22.39       21.89      1.36 o
  -4  -1  12      102.81      108.77      2.74 o
  -3  -1  12      162.01      163.49      2.96 o
  -2  -1  12       16.77       15.03      0.78 o
  -1  -1  12       48.18       44.25      1.17 o
   0  -1  12      187.93      180.79      3.30 o
   1  -1  12        0.99        4.48      0.47 o
   2  -1  12        1.42        5.18      0.63 o
   3  -1  12      433.77      441.72      6.29 o
   4  -1  12       10.44       15.73      1.01 o
   5  -1  12       14.89       14.71      1.08 o
   6  -1  12       68.24       68.30      2.73 o
   7  -1  12      290.45      322.73      7.53 o
  -5   0  12      234.19      243.03      8.02 o
  -4   0  12       91.61      101.08      2.68 o
  -3   0  12      222.49      232.58      3.80 o
  -2   0  12      242.62      244.77      3.49 o
  -1   0  12      454.47      438.68      5.39 o
   0   0  12       30.11       30.58      0.96 o
   1   0  12      126.69      110.09      1.73 o
   2   0  12      118.31      121.66      1.97 o
   3   0  12      275.95      281.67      4.57 o
   4   0  12     1299.98     1309.88     14.53 o
   5   0  12      586.42      564.18      9.08 o
   6   0  12        8.37       10.05      1.23 o
   7   0  12      117.62      120.71      4.73 o
  -5   1  12      105.30      112.22      5.29 o
  -4   1  12      110.28      115.90      4.97 o
  -3   1  12       30.74       30.90      1.69 o
  -2   1  12        6.80        7.73      0.68 o
  -1   1  12      211.54      195.78      2.91 o
   0   1  12       18.20       14.15      0.71 o
   1   1  12       86.89      111.80      1.72 o
   2   1  12      304.76      352.18      4.32 o
   3   1  12      465.33      465.35      6.32 o
   4   1  12       21.38       23.38      1.03 o
   5   1  12       67.50       64.82      1.66 o
   6   1  12      221.35      219.76      3.70 o
   7   1  12       87.94       87.52      2.44 o
   8   1  12      216.67      217.21      5.25 o
  -4   2  12       55.14       55.63      3.53 o
  -3   2  12       85.18       89.07      2.88 o
  -2   2  12       92.43       99.20      2.28 o
  -1   2  12       20.93       24.81      1.29 o
   0   2  12       59.08       55.43      1.32 o
   1   2  12      310.98      282.78      4.09 o
   2   2  12      159.58      152.52      2.27 o
   3   2  12      302.71      316.88      4.65 o
   4   2  12      225.62      223.01      3.60 o
   5   2  12      415.62      393.41      5.68 o
   6   2  12      465.02      449.58      7.38 o
   7   2  12      199.57      204.14      3.64 o
   8   2  12      142.59      147.10      3.51 o
  -4   3  12       19.34       23.46      1.87 o
  -3   3  12      403.63      413.55      8.22 o
  -2   3  12        6.58        6.81      1.13 o
  -1   3  12       21.08       24.78      1.23 o
   0   3  12       94.00       95.39      1.95 o
   1   3  12        2.58        7.97      0.63 o
   2   3  12      125.01      127.43      2.09 o
   3   3  12       30.68       31.77      0.99 o
   4   3  12       51.98       43.90      1.40 o
   5   3  12       60.36       60.87      1.68 o
   6   3  12      236.30      229.87      3.92 o
   7   3  12      159.92      159.56      3.55 o
   8   3  12       62.82       55.55      2.10 o
  -3   4  12      152.75      156.87      4.36 o
  -2   4  12      169.60      161.34      4.25 o
  -1   4  12       14.06       14.33      1.16 o
   0   4  12      267.35      267.62      4.16 o
   1   4  12      144.79      148.66      2.35 o
   2   4  12      323.88      336.33      4.28 o
   3   4  12        3.64        6.77      0.66 o
   4   4  12      457.34      446.84      6.42 o
   5   4  12      415.56      397.93      5.91 o
   6   4  12      720.50      715.99      9.70 o
   7   4  12       93.01      105.04      2.80 o
   8   4  12        5.62        8.40      1.30 o
  -2   5  12       58.52       57.44      3.37 o
  -1   5  12        4.44        3.50      1.00 o
   0   5  12       13.57       11.92      1.14 o
   1   5  12       19.30       17.17      1.01 o
   2   5  12      334.15      326.44      4.87 o
   3   5  12      208.93      205.46      3.15 o
   4   5  12       25.54       30.14      1.23 o
   5   5  12      241.05      271.48      5.18 o
   6   5  12      425.64      438.67      8.95 o
   7   5  12       27.67       34.02      2.00 o
   8   5  12        4.96        4.15      1.19 o
  -1   6  12        6.84        6.39      1.18 o
   0   6  12        6.23        4.24      0.98 o
   1   6  12        2.65        1.42      0.84 o
   2   6  12      274.34      287.06      4.57 o
   3   6  12       74.31       80.53      2.05 o
   4   6  12       31.65       31.06      1.88 o
   5   6  12       83.39       75.21      2.93 o
   6   6  12      239.66      249.86      5.89 o
   7   6  12      235.56      262.49      6.20 o
   8   6  12        1.13        2.24      1.12 o
   0   7  12        3.96        2.22      1.54 o
   1   7  12       10.14        9.83      1.22 o
   2   7  12      185.25      183.60      3.96 o
   3   7  12       42.96       43.89      3.51 o
   4   7  12       56.73       70.94      3.84 o
   5   7  12       99.96      112.36      3.77 o
   6   7  12      327.30      337.62     11.86 o
   7   7  12       68.39       69.74      4.97 o
   2   8  12        0.71       -0.16      1.76 o
   3   8  12        9.57       10.30      1.63 o
   4   8  12       53.46       54.21      2.16 o
   5   8  12      105.86      104.95      3.81 o
   6   8  12      155.17      162.40      6.25 o
  -3  -6  13       43.78       47.77      3.37 o
  -2  -6  13        9.06        9.78      1.76 o
  -1  -6  13       63.10       79.03      4.01 o
   0  -6  13       29.13       28.54      1.92 o
  -4  -5  13       16.67       18.70      1.50 o
  -3  -5  13      549.45      570.39     14.59 o
  -2  -5  13      572.68      581.96     11.36 o
  -1  -5  13       12.24       14.59      1.10 o
   0  -5  13       45.41       46.21      1.67 o
   1  -5  13      300.70      313.73      8.82 o
   2  -5  13       96.17      101.64      3.53 o
  -5  -4  13       66.49       65.37      3.45 o
  -4  -4  13        1.01        1.31      0.79 o
  -3  -4  13      125.75      132.70      3.04 o
  -2  -4  13       32.14       29.58      1.44 o
  -1  -4  13      161.59      167.13      3.46 o
   0  -4  13       11.48       14.25      1.00 o
   1  -4  13      182.38      189.22      4.54 o
   2  -4  13      357.17      366.28      7.47 o
   3  -4  13        3.72        4.81      1.12 o
  -5  -3  13       14.68       14.05      1.24 o
  -4  -3  13       33.68       34.91      1.57 o
  -3  -3  13      260.00      258.72      4.73 o
  -2  -3  13      264.00      259.44      4.16 o
  -1  -3  13      299.92      299.26      4.64 o
   0  -3  13       44.45       42.82      1.39 o
   1  -3  13      595.35      561.31      9.10 o
   2  -3  13      273.95      274.65      5.12 o
   3  -3  13      223.60      237.51      5.43 o
   4  -3  13      203.52      203.76      6.25 o
   5  -3  13       25.95       26.81      1.72 o
  -5  -2  13       52.53       54.78      2.09 o
  -4  -2  13      139.35      144.87      4.18 o
  -3  -2  13       69.60       65.78      1.80 o
  -2  -2  13       81.11       77.17      1.68 o
  -1  -2  13      650.24      627.62      8.37 o
   0  -2  13      612.51      600.22      7.95 o
   1  -2  13      115.33      118.21      2.30 o
   2  -2  13       19.06       19.37      1.15 o
   3  -2  13       24.89       24.40      1.27 o
   4  -2  13        5.50        5.45      0.82 o
   5  -2  13       36.95       40.62      2.04 o
  -5  -1  13        2.24        2.25      0.92 o
  -4  -1  13        0.83        0.95      0.73 o
  -3  -1  13      696.21      698.52      9.53 o
  -2  -1  13      343.67      331.22      4.45 o
  -1  -1  13       80.96       73.82      1.56 o
   0  -1  13      367.53      349.85      4.45 o
   1  -1  13      135.44      129.27      2.06 o
   2  -1  13      107.72      112.10      2.71 o
   3  -1  13       53.90       55.33      1.86 o
   4  -1  13      618.65      616.46      9.81 o
   5  -1  13      175.15      166.33      3.70 o
   6  -1  13      134.68      135.20      6.65 o
  -5   0  13      154.37      163.20      6.41 o
  -4   0  13      494.47      522.45      8.42 o
  -3   0  13      194.60      210.05      4.49 o
  -2   0  13       16.11       16.62      0.85 o
  -1   0  13      554.81      533.37      6.41 o
   0   0  13      496.94      488.10      6.26 o
   1   0  13      269.76      261.52      3.49 o
   2   0  13      140.17      140.11      2.24 o
   3   0  13        7.76       10.05      0.71 o
   4   0  13      319.28      322.41      4.29 o
   5   0  13      136.39      144.26      5.59 o
   6   0  13       88.93       91.68      4.57 o
   7   0  13        0.87        1.58      1.07 o
  -4   1  13       50.03       43.93      3.21 o
  -3   1  13        0.85        1.28      0.84 o
  -2   1  13      204.00      200.50      6.59 o
  -1   1  13      189.92      181.38      2.85 o
   0   1  13      418.53      399.11      5.01 o
   1   1  13      100.00      108.06      2.74 o
   2   1  13       34.15       46.53      1.42 o
   3   1  13      232.75      234.24      3.70 o
   4   1  13      289.75      263.23      4.44 o
   5   1  13       24.49       24.67      1.81 o
   6   1  13      114.97      120.58      2.51 o
   7   1  13       97.48      101.50      3.44 o
  -4   2  13      520.52      551.15     14.75 o
  -3   2  13      137.66      163.04      6.09 o
  -2   2  13        3.29        2.69      1.12 o
  -1   2  13      180.58      177.06      3.52 o
   0   2  13     1889.41     1815.56     21.26 o
   1   2  13      224.40      218.27      3.08 o
   2   2  13      127.03      117.39      2.17 o
   3   2  13       12.44       15.17      1.32 o
   4   2  13       61.68       68.87      1.74 o
   5   2  13      195.90      191.69      3.33 o
   6   2  13       31.46       27.94      2.03 o
   7   2  13      184.90      166.24      3.69 o
   8   2  13      180.86      175.79      4.63 o
  -3   3  13       32.71       37.39      3.29 o
  -2   3  13       91.41       93.19      3.05 o
  -1   3  13      348.08      349.81      5.55 o
   0   3  13      850.85      883.11     12.58 o
   1   3  13       13.80       20.77      1.23 o
   2   3  13      174.41      142.90      2.33 o
   3   3  13        3.86        3.16      0.65 o
   4   3  13      698.00      652.86      9.28 o
   5   3  13       49.41       45.21      1.48 o
   6   3  13        5.70        8.20      0.86 o
   7   3  13      397.83      415.40      7.15 o
   8   3  13      198.52      213.67      4.58 o
  -3   4  13      190.51      198.47      7.05 o
  -2   4  13      149.22      164.78      4.36 o
  -1   4  13       20.08       21.61      1.59 o
   0   4  13      137.01      130.77      2.64 o
   1   4  13      375.86      369.18      4.69 o
   2   4  13       76.44       79.39      1.88 o
   3   4  13       61.52       68.38      1.71 o
   4   4  13      114.29      125.28      2.61 o
   5   4  13      296.49      290.47      4.71 o
   6   4  13       76.31       72.76      2.29 o
   7   4  13       88.44       90.62      2.79 o
   8   4  13      267.89      287.61     15.71 o
  -2   5  13       95.59       96.43      3.34 o
  -1   5  13       87.92       91.25      2.68 o
   0   5  13      282.64      280.31      5.84 o
   1   5  13        1.97        3.28      0.76 o
   2   5  13       60.12       55.67      1.66 o
   3   5  13       65.59       72.05      1.61 o
   4   5  13      165.18      174.70      3.80 o
   5   5  13      255.62      264.92      6.04 o
   6   5  13        4.68        3.31      1.04 o
   7   5  13       41.06       48.22      2.39 o
   8   5  13      113.99      111.42      4.01 o
   0   6  13       19.13       19.14      1.44 o
   1   6  13      100.51      100.99      2.76 o
   2   6  13      349.14      366.57      6.49 o
   3   6  13      223.86      241.27      4.56 o
   4   6  13       14.09       20.03      2.00 o
   5   6  13        1.30        1.12      1.76 o
   6   6  13        3.83        1.53      1.04 o
   7   6  13      358.31      391.79     11.46 o
   1   7  13      144.83      142.23      5.77 o
   2   7  13       55.83       52.94      2.39 o
   3   7  13        3.12        2.68      1.01 o
   4   7  13       52.44       52.22      2.69 o
   5   7  13       72.16       83.28      5.37 o
   6   7  13       64.45       71.50      4.97 o
   4   8  13        1.62        0.96      1.76 o
   5   8  13       21.87       23.41      2.56 o
  -3  -5  14      149.23      154.06      5.93 o
  -2  -5  14       62.70       78.23      4.01 o
  -1  -5  14       24.06       26.99      1.44 o
   0  -5  14      109.22      106.53      3.38 o
   1  -5  14       95.19       96.80      5.85 o
  -4  -4  14       24.26       25.43      1.76 o
  -3  -4  14       20.57       20.91      1.35 o
  -2  -4  14       71.21       71.98      2.25 o
  -1  -4  14       35.59       37.87      2.30 o
   0  -4  14       45.39       48.48      1.75 o
   1  -4  14      106.13      114.40      3.35 o
   2  -4  14      251.96      253.13      7.37 o
   3  -4  14       79.85       69.90      3.05 o
  -4  -3  14      230.34      222.69      4.49 o
  -3  -3  14        4.26        3.48      1.35 o
  -2  -3  14      175.55      175.97      3.11 o
  -1  -3  14      118.26      119.23      3.83 o
   0  -3  14      144.76      136.20      3.91 o
   1  -3  14      336.91      327.49      7.12 o
   2  -3  14      568.49      556.50     15.15 o
   3  -3  14      142.12      146.36      4.97 o
   4  -3  14        7.29        8.18      1.44 o
  -4  -2  14      120.63      135.50      3.27 o
  -3  -2  14        7.61       10.39      1.05 o
  -2  -2  14      296.70      288.83      4.09 o
  -1  -2  14      159.86      166.92      3.88 o
   0  -2  14      471.20      477.94      6.65 o
   1  -2  14        0.87        1.02      0.67 o
   2  -2  14       83.73       77.54      2.29 o
   3  -2  14      237.35      226.59      5.47 o
   4  -2  14       74.90       78.39      3.53 o
   5  -2  14       52.29       54.39      5.69 o
  -4  -1  14       59.45       63.25      2.97 o
  -3  -1  14      216.55      223.41      4.19 o
  -2  -1  14      423.85      414.84      5.39 o
  -1  -1  14       75.47       73.55      1.66 o
   0  -1  14       14.85       12.98      0.72 o
   1  -1  14      326.14      297.96      3.92 o
   2  -1  14      977.27      915.72     14.00 o
   3  -1  14      210.01      207.01      5.39 o
   4  -1  14      200.58      211.03      5.19 o
   5  -1  14      117.10      118.40      5.69 o
   6  -1  14       11.79       12.89      1.50 o
  -4   0  14        2.61        5.43      1.01 o
  -3   0  14       30.00       36.51      1.63 o
  -2   0  14      488.39      494.29      6.23 o
  -1   0  14      301.36      310.23      4.73 o
   0   0  14       10.80       13.52      0.74 o
   1   0  14       53.47       58.75      1.36 o
   2   0  14       48.22       43.20      1.35 o
   3   0  14      415.44      380.16      5.99 o
   4   0  14      201.62      198.61      4.12 o
   5   0  14      207.08      218.89      4.51 o
   6   0  14       80.04       84.36      3.15 o
  -4   1  14       68.18       69.25      4.01 o
  -3   1  14       18.97       17.61      1.46 o
  -2   1  14      372.61      373.69      6.28 o
  -1   1  14       30.39       26.27      1.06 o
   0   1  14       12.54       13.57      0.78 o
   1   1  14      297.05      264.18      3.65 o
   2   1  14     1781.63     1636.02     20.28 o
   3   1  14     1260.69     1176.32     14.77 o
   4   1  14        1.89        3.04      0.61 o
   5   1  14      107.86      100.39      2.21 o
   6   1  14       41.42       41.46      2.55 o
   7   1  14      147.18      151.15      4.31 o
  -3   2  14       13.22       12.82      2.08 o
  -2   2  14        2.28        2.90      0.92 o
  -1   2  14      338.33      362.04      6.04 o
   0   2  14      442.40      432.99      6.05 o
   1   2  14      136.14      133.58      2.51 o
   2   2  14       67.37       66.79      1.60 o
   3   2  14      111.55       98.02      2.13 o
   4   2  14       75.51       73.37      1.84 o
   5   2  14      223.65      233.78      5.48 o
   6   2  14      174.38      167.93      4.48 o
   7   2  14       80.76       71.89      2.31 o
  -3   3  14       55.74       50.02      3.53 o
  -2   3  14      163.21      169.77      6.41 o
  -1   3  14      213.23      217.14      4.92 o
   0   3  14        1.14        1.11      1.25 o
   1   3  14      445.34      443.47      6.98 o
   2   3  14      397.77      385.42      4.88 o
   3   3  14      405.70      367.46      5.52 o
   4   3  14       88.27       75.01      1.91 o
   5   3  14       23.78       20.62      1.10 o
   6   3  14      205.48      207.92      8.09 o
   7   3  14      341.17      358.31      6.72 o
  -2   4  14      105.61      113.41      4.81 o
  -1   4  14       55.81       57.70      2.49 o
   0   4  14      126.09      124.34      3.46 o
   1   4  14      338.58      343.54      5.11 o
   2   4  14        5.51        7.60      0.86 o
   3   4  14        5.79        6.36      0.92 o
   4   4  14       35.64       38.23      1.83 o
   5   4  14      826.05      849.46     12.82 o
   6   4  14      538.30      525.89      8.67 o
   7   4  14        0.91        3.27      1.04 o
   8   4  14        4.28       11.86      1.92 o
  -1   5  14      170.14      168.93      9.30 o
   0   5  14       48.31       56.37      2.09 o
   1   5  14       31.38       36.38      1.67 o
   2   5  14      252.54      261.69      5.17 o
   3   5  14      211.00      215.62      5.12 o
   4   5  14      148.81      139.48      3.89 o
   5   5  14      109.33      116.33      3.54 o
   6   5  14       46.30       57.94      2.50 o
   7   5  14      103.32      108.23      4.49 o
   0   6  14       62.27       57.80      2.25 o
   1   6  14      284.65      292.67      5.50 o
   2   6  14      125.27      132.43      3.21 o
   3   6  14        6.20       10.71      1.35 o
   4   6  14       56.77       61.40      4.49 o
   5   6  14       83.24       97.63      5.45 o
   6   6  14      387.99      401.41      8.58 o
   7   6  14       18.56       21.47      2.56 o
   2   7  14        0.74       -0.03      2.27 o
   3   7  14        0.99        0.68      0.92 o
   4   7  14       80.24       81.85      3.23 o
   5   7  14       50.19       59.96      4.81 o
   6   7  14       34.53       43.76      4.01 o
  -1  -5  15       27.07       34.00      3.29 o
  -3  -4  15      131.26      138.78      3.79 o
  -2  -4  15      188.18      181.31      6.41 o
  -1  -4  15       34.41       36.35      1.67 o
   0  -4  15        2.40        1.74      0.92 o
   1  -4  15      248.66      252.21      5.97 o
   2  -4  15      106.00      110.61      4.17 o
  -4  -3  15      313.01      319.51      6.86 o
  -3  -3  15       71.86       73.60      2.73 o
  -2  -3  15       17.63       21.41      1.12 o
  -1  -3  15       85.83       88.41      2.46 o
   0  -3  15      257.36      244.04      4.58 o
   1  -3  15       66.24       62.09      2.54 o
   2  -3  15        3.31        6.53      1.12 o
   3  -3  15       52.98       63.00      3.21 o
  -4  -2  15       49.35       57.10      2.56 o
  -3  -2  15      250.57      253.00      4.85 o
  -2  -2  15       37.64       32.92      1.70 o
  -1  -2  15      182.61      176.30      3.09 o
   0  -2  15      283.24      282.56      4.20 o
   1  -2  15      291.59      277.66      6.41 o
   2  -2  15       93.75      101.60      5.45 o
   3  -2  15       53.26       52.58      2.89 o
   4  -2  15       18.38       14.43      1.76 o
   5  -2  15        1.01        2.24      1.28 o
  -4  -1  15      240.82      268.26      9.38 o
  -3  -1  15      418.64      437.46      7.53 o
  -2  -1  15       21.47       24.50      1.18 o
  -1  -1  15      177.28      178.89      2.90 o
   0  -1  15      169.68      156.34      2.57 o
   1  -1  15      401.49      382.59      5.69 o
   2  -1  15        7.17        5.31      1.07 o
   3  -1  15        1.65        1.99      0.89 o
   4  -1  15       71.03       74.54      3.69 o
   5  -1  15       43.59       36.07      2.73 o
  -4   0  15       11.88       11.15      1.41 o
  -3   0  15       11.59       13.26      1.39 o
  -2   0  15      213.12      214.50      3.40 o
  -1   0  15      269.13      267.71      5.11 o
   0   0  15       88.40       95.17      1.91 o
   1   0  15      241.00      222.26      3.25 o
   2   0  15       67.10       61.60      1.72 o
   3   0  15      266.47      254.54      4.14 o
   4   0  15      131.35      115.78      3.28 o
   5   0  15       49.19       44.26      2.19 o
   6   0  15        2.76        3.41      1.12 o
  -3   1  15      219.26      231.51      5.44 o
  -2   1  15        0.80        1.51      0.96 o
  -1   1  15       62.12       57.71      2.17 o
   0   1  15      160.81      149.46      2.55 o
   1   1  15      141.90      133.16      2.30 o
   2   1  15      462.60      431.50      7.20 o
   3   1  15      203.39      200.31      4.89 o
   4   1  15       85.93       93.08      2.36 o
   5   1  15       43.60       40.08      1.60 o
   6   1  15        7.00        5.49      0.87 o
   7   1  15        4.98        5.45      1.44 o
  -3   2  15       15.34       18.60      2.56 o
  -2   2  15        7.29        7.01      1.12 o
  -1   2  15      647.20      689.36     15.60 o
   0   2  15      513.06      545.32      8.46 o
   1   2  15      127.75      120.62      2.42 o
   2   2  15       73.18       62.51      2.03 o
   3   2  15      173.33      156.27      3.79 o
   4   2  15      494.59      448.58      6.48 o
   5   2  15       12.31       12.29      1.61 o
   6   2  15        5.13        5.46      0.87 o
   7   2  15       35.33       35.62      1.72 o
  -2   3  15      101.92      114.94      5.29 o
  -1   3  15       32.73       31.06      2.48 o
   0   3  15       75.42       72.32      2.16 o
   1   3  15      204.56      209.90      5.19 o
   2   3  15      258.40      246.72      3.54 o
   3   3  15      334.75      311.63      4.91 o
   4   3  15      182.26      163.11      6.25 o
   5   3  15        5.29        4.17      0.85 o
   6   3  15       70.64       64.08      2.39 o
   7   3  15       17.68       20.16      1.41 o
  -1   4  15      308.40      358.78     10.58 o
   0   4  15      432.79      461.22     12.34 o
   1   4  15        5.16        4.15      1.10 o
   2   4  15       48.58       45.53      1.54 o
   3   4  15       76.20       75.71      2.69 o
   4   4  15      357.05      339.62     11.86 o
   5   4  15      310.81      317.40      7.00 o
   6   4  15       41.59       43.43      2.23 o
   7   4  15       17.74       17.78      1.66 o
   0   5  15        1.90        1.92      1.13 o
   1   5  15       15.65       12.57      1.54 o
   2   5  15      545.37      566.98     10.70 o
   3   5  15      648.66      634.45     15.07 o
   4   5  15      338.57      327.06      7.19 o
   5   5  15        0.67        1.39      1.04 o
   6   5  15       24.89       26.58      1.85 o
   7   5  15       95.24      101.07      4.73 o
   1   6  15       62.38       67.89      3.83 o
   2   6  15       54.91       62.13      2.48 o
   3   6  15      212.52      244.80      9.46 o
   4   6  15      189.80      209.53      8.50 o
   5   6  15       88.89       98.91      5.61 o
   6   6  15      186.73      200.07      8.34 o
   4   7  15      108.64      101.16      6.09 o
  -1  -4  16       19.37       16.64      2.24 o
   0  -4  16        7.39        6.41      1.60 o
   1  -4  16       11.77       13.47      1.76 o
  -3  -3  16       48.40       46.56      2.21 o
  -2  -3  16       23.58       27.09      1.89 o
  -1  -3  16       97.42      103.59      3.56 o
   0  -3  16       89.73       91.64      4.09 o
   1  -3  16        5.09        5.19      1.15 o
   2  -3  16       86.48       92.92      3.23 o
   3  -3  16       28.40       30.78      2.40 o
  -3  -2  16      367.05      367.65      7.54 o
  -2  -2  16       24.78       21.54      1.18 o
  -1  -2  16       59.94       50.60      1.60 o
   0  -2  16       44.54       44.52      1.71 o
   1  -2  16       36.48       37.35      2.08 o
   2  -2  16       84.39       86.73      5.13 o
   3  -2  16       11.05       12.34      1.76 o
   4  -2  16      121.53      123.28      4.97 o
  -3  -1  16      143.42      149.13      4.02 o
  -2  -1  16      488.90      478.02      6.83 o
  -1  -1  16      155.65      167.88      3.11 o
   0  -1  16      113.52      106.81      2.25 o
   1  -1  16       39.31       36.53      1.54 o
   2  -1  16        2.49        1.44      1.00 o
   3  -1  16        0.92        2.10      1.00 o
   4  -1  16       67.99       65.89      3.53 o
   5  -1  16       21.51       19.72      2.24 o
  -3   0  16      352.33      366.24      7.94 o
  -2   0  16      454.30      443.61      6.50 o
  -1   0  16        3.04        4.44      0.73 o
   0   0  16        8.12        9.54      0.86 o
   1   0  16        9.86       10.87      0.97 o
   2   0  16      357.39      343.18      5.99 o
   3   0  16       71.93       73.82      2.66 o
   4   0  16       19.28       17.05      1.27 o
   5   0  16       46.62       41.52      3.05 o
  -3   1  16      245.91      285.72      6.34 o
  -2   1  16      224.77      225.23      6.81 o
  -1   1  16      165.85      181.47      4.42 o
   0   1  16      160.05      150.75      3.17 o
   1   1  16       29.05       24.06      1.20 o
   2   1  16      175.18      186.77      4.56 o
   3   1  16        4.17       11.33      1.15 o
   4   1  16       61.01       66.40      2.48 o
   5   1  16       27.01       24.54      1.34 o
   6   1  16       31.35       25.94      1.44 o
  -2   2  16      105.39      106.84      3.33 o
  -1   2  16        1.15        2.08      1.36 o
   0   2  16       99.36       99.57      2.95 o
   1   2  16      327.25      316.97      5.75 o
   2   2  16      194.30      167.09      9.06 o
   3   2  16      134.69      131.97      4.41 o
   4   2  16        5.26        5.95      1.09 o
   5   2  16       45.85       52.21      2.48 o
   6   2  16        0.65        1.34      1.00 o
  -1   3  16       50.41       51.78      3.37 o
   0   3  16      342.87      349.17      7.86 o
   1   3  16      379.19      378.98      7.36 o
   2   3  16       36.46       44.25      2.73 o
   3   3  16        1.09        1.99      0.75 o
   4   3  16        0.72        3.18      0.87 o
   5   3  16      270.26      237.58      4.67 o
   6   3  16       21.05       11.99      1.62 o
   7   3  16       42.42       43.12      3.05 o
  -1   4  16       38.91       53.22      3.85 o
   0   4  16      126.12      130.17      5.45 o
   1   4  16      222.35      227.96      5.93 o
   2   4  16      122.73      103.56      4.33 o
   3   4  16        3.12        3.43      1.60 o
   4   4  16       15.01       14.77      1.84 o
   5   4  16       71.26       67.64      2.69 o
   6   4  16       12.94       15.01      1.50 o
   1   5  16      145.58      147.33      5.77 o
   2   5  16       79.42       99.71      3.46 o
   3   5  16       77.63       88.64      3.29 o
   4   5  16       76.31       84.14      3.04 o
   5   5  16      201.49      205.68      8.18 o
   6   5  16       70.43       67.97      4.49 o
   2   6  16       29.54       24.18      2.04 o
   3   6  16      121.65      138.67      6.89 o
   4   6  16       34.97       44.09      4.01 o
   5   6  16       28.36       34.79      3.69 o
  -1  -3  17       30.60       35.05      1.65 o
   0  -3  17       32.87       30.62      2.73 o
   1  -3  17      106.90      110.29      4.81 o
  -2  -2  17       67.60       66.22      2.45 o
  -1  -2  17       79.44       79.29      3.84 o
   0  -2  17       66.01       55.08      1.97 o
   1  -2  17       36.84       39.77      4.49 o
   2  -2  17        0.77        1.06      1.04 o
   3  -2  17       46.40       48.41      3.21 o
  -2  -1  17       21.62       25.19      1.41 o
  -1  -1  17       28.03       32.01      1.50 o
   0  -1  17       31.75       27.01      1.48 o
   1  -1  17      139.00      138.62      3.24 o
   2  -1  17       63.21       60.42      2.16 o
   3  -1  17       51.06       42.86      2.31 o
   4  -1  17        9.86       14.11      2.08 o
  -2   0  17      156.89      150.82      4.41 o
  -1   0  17      183.84      170.73      4.05 o
   0   0  17        0.93        1.32      0.62 o
   1   0  17       11.25       10.16      1.03 o
   2   0  17       18.92       25.81      1.43 o
   3   0  17       72.15       71.82      3.44 o
   4   0  17      197.17      199.94      4.81 o
   5   0  17      609.68      615.60     17.15 o
  -2   1  17       10.36       13.36      3.37 o
  -1   1  17       48.27       52.26      2.21 o
   0   1  17        2.40        4.51      0.82 o
   1   1  17       43.09       33.08      1.85 o
   2   1  17       92.03       82.59      2.81 o
   3   1  17      293.11      294.64      7.61 o
   4   1  17       17.18       18.66      1.46 o
   5   1  17        0.70        2.48      0.92 o
  -1   2  17      149.34      143.99      3.91 o
   0   2  17       13.86       12.03      1.25 o
   1   2  17       11.57       11.31      1.35 o
   2   2  17        1.10        1.44      0.92 o
   3   2  17      327.23      309.89      6.82 o
   4   2  17      139.41      140.49      8.26 o
   5   2  17      134.24      133.93      5.16 o
   6   2  17       65.64       75.88      5.11 o
  -1   3  17       47.36       49.38      3.53 o
   0   3  17       64.83       72.13      6.33 o
   1   3  17       65.37       56.51      2.81 o
   2   3  17       93.25       87.05      4.01 o
   3   3  17       93.02      110.94      3.46 o
   4   3  17        5.10        6.10      1.19 o
   5   3  17        1.38        0.89      0.75 o
   6   3  17       30.87       29.13      1.62 o
   0   4  17        1.02        2.89      1.60 o
   1   4  17        1.58        2.43      0.96 o
   2   4  17       10.38       10.26      1.76 o
   3   4  17       18.37       16.03      1.92 o
   4   4  17      189.10      187.69      4.79 o
   5   4  17       80.03       83.01      3.08 o
   6   4  17      118.19      116.70      6.25 o
   3   5  17      294.19      332.97      9.78 o
   4   5  17       27.93       35.74      2.08 o
   5   5  17        2.70        7.27      2.56 o
   0  -2  18      111.98      116.42      3.49 o
   1  -2  18      120.02      103.24      4.81 o
  -1  -1  18       29.87       27.74      1.46 o
   0  -1  18       64.56       62.68      2.53 o
   1  -1  18       99.21      112.64      3.38 o
   2  -1  18        3.25        2.45      0.80 o
   3  -1  18       17.18       24.53      2.56 o
  -1   0  18      169.19      164.44      3.59 o
   0   0  18        2.98        2.94      1.04 o
   1   0  18       19.67       16.10      1.29 o
   2   0  18      106.29      112.48      3.83 o
   3   0  18        9.22       11.38      1.27 o
   4   0  18       55.34       56.68      2.35 o
  -1   1  18        0.74        0.16      0.91 o
   0   1  18        1.77        2.07      0.81 o
   1   1  18       63.17       54.90      2.35 o
   2   1  18       23.90       17.79      2.81 o
   3   1  18       12.50        8.31      1.23 o
   4   1  18       30.67       28.66      1.85 o
   0   2  18      111.06      113.31      3.40 o
   1   2  18       26.40       26.45      2.40 o
   2   2  18      201.14      219.12      7.53 o
   3   2  18      121.39      126.79      5.53 o
   4   2  18       34.16       25.84      2.32 o
   5   2  18       30.28       34.86      3.05 o
   1   3  18       95.18       87.69      4.17 o
   2   3  18       39.18       32.70      2.56 o
   3   3  18       98.43       98.11      4.33 o
   4   3  18       18.99       19.89      1.68 o
   5   3  18       18.69       18.78      1.66 o
   2   4  18       75.59       88.17      4.17 o
   3   4  18      100.95      105.32      4.49 o
   4   4  18      102.51       90.26      4.17 o
   1   0  19       37.23       39.54      2.23 o
   2   0  19        7.72       15.01      2.65 o
   1   1  19       50.89       70.56      2.85 o
   2   1  19       73.83       86.79      3.08 o
   3   1  19       98.10       80.74      3.04 o
   2   2  19        2.29        1.67      1.12 o
   3   2  19        2.55        4.39      1.23 o
 
